# Supplementary material for: 2-(3-Bromo-4-meth­oxy­phen­yl)acetic acid
Source: Acta Crystallogr Sect E Struct Rep Online. 2010 Jun 5;66(Pt 7):o1555–6. doi: 10.1107/S1600536810020143 (PMC3007027; doi:10.1107/S1600536810020143)
Supplement: Supplementary file 1 [file e-66-o1555-sup1.cif]

##############################################################################
###                                                                        ###
###        Electronic paper (Acta Crystallographica Section E)             ###
###                                                                        ###
##############################################################################
#                                                                            #
# This CIF contains the data in a paper accepted for publication in Acta     #
# Crystallographica Section E. It conforms to the requirements of Notes      #
# for Authors for Section E, and has been peer reviewed under the auspices   #
# of the IUCr Commission on Journals.                                        #
#                                                                            #
# Full details of the Crystallographic Information File format               #
# are given in the paper "The Crystallographic Information File (CIF):       #
# a New Standard Archive File for Crystallography" by S. R. Hall, F. H.      #
# Allen and I. D. Brown [Acta Cryst. (1991), A47, 655-685].                  #
#                                                                            #
# The current version of the core CIF dictionary is obtainable from          #
# ftp://ftp.iucr.org/pub/cif_core.dic. The current version number is 2.4.    #
#                                                                            #
# Software is freely available for graphical display of the structure(s) in  #
# this CIF.  For information consult the CIF home page http://www.iucr.org/  #
# cif/home.html                                                              #
#                                                                            #
# This file may be used for bona fide research purposes within the           #
# scientific community so long as proper attribution is given to the journal # 
# article from which it was obtained.                                        #
#                                                                            #
##############################################################################
                                             
data_global
_audit_creation_method
;
manual editing of the CIF file
created by SHELXTL Ver. 6.10
and processed with modiCIfer-03272007.
;
_journal_date_recd_electronic     2010-05-14
_journal_date_accepted     2010-05-27
_journal_name_full     'Acta Crystallographica, Section E'
_journal_year     2010
_journal_volume     66
_journal_issue      7
_journal_page_first     o1555
_journal_page_last     o1556
_journal_paper_category     QO
_journal_coeditor_code     RK2206
_publ_contact_author_name     'Ilia A. Guzei'
_publ_contact_author_address
;
 Department of Chemistry University of Wisconsin--Madison 1101 University Ave
 Madison, WI  53706 USA
;
_publ_contact_author_email     iguzei@chem.wisc.edu
_publ_contact_author_fax     '608-262-0381'
_publ_contact_author_phone     '608-263-4694'
_publ_section_title
;
2-(3-Bromo-4-methoxyphenyl)acetic acid
;
loop_
    _publ_author_name
    _publ_author_address
    'Ilia A. Guzei'
;
 Department of Chemistry
 University of Wisconsin--Madison
 1101 University Ave
 Madison, WI 53706
 USA
;
    'Alan R. Gunderson'
;
 Department of Chemistry
 University of Wisconsin--Madison
 1101 University Ave
 Madison, WI 53706
 USA
;
    'Nicholas J. Hill'
;
 Department of Chemistry
 University of Wisconsin--Madison
 1101 University Ave
 Madison, WI 53706
 USA
;
data_I
_chemical_name_systematic
;
2-(3-Bromo-4-methoxyphenyl)acetic acid
;
_chemical_name_common     ?
_chemical_formula_moiety     'C9 H9 Br O3'
_chemical_formula_sum     'C9 H9 Br O3'
_chemical_formula_iupac     'C9 H9 Br O3'
_chemical_formula_weight     245.06
_chemical_melting_point     ?
_chemical_melting_point_gt     386.3
_chemical_melting_point_lt     387.2
_symmetry_cell_setting     monoclinic
_symmetry_space_group_name_H-M     'P 21/c'
_symmetry_space_group_name_Hall     '-P 2ybc'
loop_
    _symmetry_equiv_pos_as_xyz
    'x, y, z'
    '-x, y+1/2, -z+1/2'
    '-x, -y, -z'
    'x, -y-1/2, z-1/2'
_cell_length_a     12.5022(4)
_cell_length_b     8.2690(2)
_cell_length_c     9.0199(3)
_cell_angle_alpha     90.00
_cell_angle_beta     93.5730(10)
_cell_angle_gamma     90.00
_cell_volume     930.67(5)
_cell_formula_units_Z     4
_cell_measurement_reflns_used     9563
_cell_measurement_theta_min     3.54
_cell_measurement_theta_max     69.47
_cell_measurement_temperature     120(2)
_exptl_crystal_description     block
_exptl_crystal_colour     colourless
_exptl_crystal_size_max     0.46
_exptl_crystal_size_mid     0.37
_exptl_crystal_size_min     0.19
_exptl_crystal_density_diffrn     1.749
_exptl_crystal_density_meas     ?
_exptl_crystal_density_method     'not measured'
_exptl_crystal_F_000     488
_exptl_absorpt_coefficient_mu     5.814
_exptl_absorpt_correction_type     analytical
_exptl_absorpt_process_details
;
(<i>SADABS</i>; Bruker, 2007)
;
_exptl_absorpt_correction_T_min     0.1768
_exptl_absorpt_correction_T_max     0.3984
_diffrn_ambient_temperature     120(2)
_diffrn_radiation_type     'Cu K\a'
_diffrn_radiation_wavelength     1.54178
_diffrn_radiation_source     'fine-focus sealed tube'
_diffrn_radiation_monochromator     'graphite'
_diffrn_measurement_device_type     'Bruker SMART APEXII area-detector'
_diffrn_measurement_method     '0.5\% \w and 0.5\% \f scans'
_diffrn_reflns_number     12598
_diffrn_reflns_av_R_equivalents     0.0297
_diffrn_reflns_av_sigmaI/netI     0.0151
_diffrn_reflns_theta_min     3.54
_diffrn_reflns_theta_max     69.47
_diffrn_reflns_theta_full     67.00
_diffrn_measured_fraction_theta_max     0.990
_diffrn_measured_fraction_theta_full     0.998
_diffrn_reflns_limit_h_min     -14
_diffrn_reflns_limit_h_max     15
_diffrn_reflns_limit_k_min     -9
_diffrn_reflns_limit_k_max     10
_diffrn_reflns_limit_l_min     -10
_diffrn_reflns_limit_l_max     10
_refine_special_details
;
 Refinement of <i>F</i>^2^ against ALL reflections. The weighted
 <i>R</i>-factor w<i>R</i> and goodness of fit <i>S</i> are based on
 <i>F</i>^2^, conventional <i>R</i>-factors <i>R</i> are based on <i>F</i>,
 with <i>F</i> set to zero for negative <i>F</i>^2^. The threshold expression
 of <i>F</i>^2^ > \s(<i>F</i>^2^) is used only for calculating
 <i>R</i>-factors(gt) etc. and is not relevant to the choice of reflections
 for refinement. <i>R</i>-factors based on <i>F</i>^2^ are statistically about
 twice as large as those based on <i>F</i>, and <i>R</i>-factors based on ALL
 data will be even larger.
;
_reflns_number_total     1725
_reflns_number_gt     1708
_reflns_threshold_expression     I>2\s(I)
_refine_ls_structure_factor_coef     Fsqd
_refine_ls_matrix_type     full
_refine_ls_R_factor_all     0.0265
_refine_ls_R_factor_gt     0.0263
_refine_ls_wR_factor_gt     0.0732
_refine_ls_wR_factor_ref     0.0734
_refine_ls_goodness_of_fit_ref     1.079
_refine_ls_restrained_S_all     1.079
_refine_ls_number_reflns     1725
_refine_ls_number_parameters     120
_refine_ls_number_restraints     0
_refine_ls_hydrogen_treatment     constr
_refine_ls_weighting_scheme     calc
_refine_ls_weighting_details
         'calc w=1/[\s^2^(Fo^2^)+(0.0442P)^2^+1.1574P] where P=(Fo^2^+2Fc^2^)/3'
_atom_sites_solution_hydrogens     geom
_atom_sites_solution_primary     direct
_atom_sites_solution_secondary     difmap
_refine_ls_shift/su_max     0.000
_refine_ls_shift/su_mean     0.000
_refine_diff_density_max     0.862
_refine_diff_density_min     -0.469
_refine_ls_extinction_method     'none'
_refine_ls_extinction_coef     ?
loop_
    _atom_type_symbol
    _atom_type_description
    _atom_type_scat_dispersion_real
    _atom_type_scat_dispersion_imag
    _atom_type_scat_source
    'C' 'C' 0.0181 0.0091
                         'International Tables Vol C Tables 4.2.6.8 and 6.1.1.4'
    'H' 'H' 0.0000 0.0000
                         'International Tables Vol C Tables 4.2.6.8 and 6.1.1.4'
    'Br' 'Br' -0.6763 1.2805
                         'International Tables Vol C Tables 4.2.6.8 and 6.1.1.4'
    'O' 'O' 0.0492 0.0322
                         'International Tables Vol C Tables 4.2.6.8 and 6.1.1.4'
_computing_data_collection     '<i>APEX2</i> (Bruker, 2007)'
_computing_cell_refinement     '<i>SAINT-Plus</i> (Bruker, 2007)'
_computing_data_reduction     '<i>SAINT-Plus</i> (Bruker, 2007)'
_computing_structure_solution     '<i>SHELXTL</i> (Sheldrick, 2008)'
_computing_structure_refinement     '<i>SHELXTL</i> (Sheldrick, 2008)'
_computing_molecular_graphics     '<i>SHELXTL</i> (Sheldrick, 2008)'
_computing_publication_material
                    '<i>publCIF</i> (Westrip, 2010) and modiCIFer (Guzei, 2007)'
loop_
    _atom_site_type_symbol
    _atom_site_label
    _atom_site_fract_x
    _atom_site_fract_y
    _atom_site_fract_z
    _atom_site_U_iso_or_equiv
    _atom_site_adp_type
    _atom_site_calc_flag
    _atom_site_refinement_flags
    _atom_site_occupancy
    _atom_site_disorder_assembly
    _atom_site_disorder_group
    Br Br1 0.253622(18) 0.20274(3) 0.38506(3) 0.02281(12) Uani d . 1 . .
    O O1 0.05071(12) 0.0202(2) 0.32075(17) 0.0186(3) Uani d . 1 . .
    O O2 0.40281(14) -0.3902(2) 0.05910(19) 0.0234(4) Uani d . 1 . .
    O O3 0.50409(14) -0.3283(2) -0.12886(19) 0.0229(4) Uani d . 1 . .
    H H3 0.5326 -0.4178 -0.1071 0.034 Uiso calc R 1 . .
    C C1 0.12214(17) -0.0244(3) 0.2209(2) 0.0151(4) Uani d . 1 . .
    C C2 0.22340(18) 0.0476(3) 0.2339(2) 0.0148(4) Uani d . 1 . .
    C C3 0.30189(17) 0.0087(3) 0.1381(2) 0.0160(4) Uani d . 1 . .
    H H3A 0.3701 0.0593 0.1493 0.019 Uiso calc R 1 . .
    C C4 0.28118(18) -0.1041(3) 0.0255(2) 0.0172(5) Uani d . 1 . .
    C C5 0.1810(2) -0.1765(3) 0.0129(3) 0.0201(5) Uani d . 1 . .
    H H5 0.1661 -0.2542 -0.0631 0.024 Uiso calc R 1 . .
    C C6 0.10183(18) -0.1383(3) 0.1087(3) 0.0181(5) Uani d . 1 . .
    H H6 0.0339 -0.1898 0.0977 0.022 Uiso calc R 1 . .
    C C7 -0.05187(18) -0.0591(3) 0.3100(3) 0.0220(5) Uani d . 1 . .
    H H7A -0.0887 -0.0346 0.2135 0.033 Uiso calc R 1 . .
    H H7C -0.0952 -0.0204 0.3896 0.033 Uiso calc R 1 . .
    H H7B -0.0416 -0.1762 0.3195 0.033 Uiso calc R 1 . .
    C C8 0.3654(2) -0.1464(3) -0.0810(3) 0.0209(5) Uani d . 1 . .
    H H8A 0.4175 -0.0564 -0.0831 0.025 Uiso calc R 1 . .
    H H8B 0.3306 -0.1576 -0.1821 0.025 Uiso calc R 1 . .
    C C9 0.42502(19) -0.3007(3) -0.0408(3) 0.0170(5) Uani d . 1 . .
loop_
    _atom_site_aniso_label
    _atom_site_aniso_U_11
    _atom_site_aniso_U_22
    _atom_site_aniso_U_33
    _atom_site_aniso_U_12
    _atom_site_aniso_U_13
    _atom_site_aniso_U_23
    Br1 0.02043(17) 0.02308(18) 0.02445(17) -0.00116(9) -0.00227(11) -0.00996(9)
    O1 0.0164(7) 0.0206(8) 0.0193(8) -0.0018(6) 0.0047(6) -0.0044(6)
    O2 0.0309(9) 0.0194(8) 0.0214(9) 0.0053(7) 0.0119(7) 0.0032(7)
    O3 0.0222(9) 0.0241(9) 0.0236(9) 0.0068(7) 0.0096(7) 0.0059(7)
    C1 0.0169(10) 0.0131(10) 0.0152(10) 0.0020(8) 0.0009(8) 0.0024(8)
    C2 0.0193(10) 0.0110(10) 0.0137(10) 0.0010(8) -0.0029(8) -0.0009(8)
    C3 0.0163(10) 0.0137(10) 0.0180(10) 0.0004(8) 0.0005(8) 0.0035(8)
    C4 0.0210(11) 0.0152(11) 0.0157(11) 0.0040(9) 0.0041(8) 0.0040(8)
    C5 0.0252(12) 0.0181(11) 0.0169(11) 0.0004(9) 0.0013(9) -0.0035(9)
    C6 0.0189(11) 0.0165(11) 0.0188(11) -0.0030(9) 0.0005(9) -0.0020(9)
    C7 0.0160(11) 0.0241(12) 0.0262(12) -0.0026(9) 0.0028(9) -0.0010(10)
    C8 0.0246(12) 0.0211(12) 0.0176(11) 0.0032(10) 0.0072(9) 0.0016(9)
    C9 0.0178(11) 0.0188(12) 0.0145(11) -0.0014(8) 0.0019(9) -0.0039(8)
_geom_special_details
;
 All s.u.'s (except the s.u. in the dihedral angle between two l.s. planes) are
 estimated using the full covariance matrix. The cell s.u.'s are taken into
 account individually in the estimation of s.u.'s in distances, angles and
 torsion angles; correlations between s.u.'s in cell parameters are only used
 when they are defined by crystal symmetry. An approximate (isotropic)
 treatment of cell s.u.'s is used for estimating s.u.'s involving l.s. planes.
;
loop_
    _geom_bond_atom_site_label_1
    _geom_bond_atom_site_label_2
    _geom_bond_site_symmetry_2
    _geom_bond_distance
    _geom_bond_publ_flag
    Br1 C2 . 1.893(2) ?
    O1 C1 . 1.359(3) ?
    O1 C7 . 1.438(3) ?
    O2 C9 . 1.212(3) ?
    O3 C9 . 1.326(3) ?
    O3 H3 . 0.8400 ?
    C1 C6 . 1.394(3) ?
    C1 C2 . 1.397(3) ?
    C2 C3 . 1.385(3) ?
    C3 C4 . 1.392(3) ?
    C3 H3A . 0.9500 ?
    C4 C5 . 1.386(3) ?
    C4 C8 . 1.510(3) ?
    C5 C6 . 1.390(3) ?
    C5 H5 . 0.9500 ?
    C6 H6 . 0.9500 ?
    C7 H7A . 0.9800 ?
    C7 H7C . 0.9800 ?
    C7 H7B . 0.9800 ?
    C8 C9 . 1.510(3) ?
    C8 H8A . 0.9900 ?
    C8 H8B . 0.9900 ?
loop_
    _geom_angle_atom_site_label_1
    _geom_angle_atom_site_label_2
    _geom_angle_atom_site_label_3
    _geom_angle_site_symmetry_1
    _geom_angle_site_symmetry_3
    _geom_angle
    _geom_angle_publ_flag
    C1 O1 C7 . . 116.85(18) ?
    C9 O3 H3 . . 109.5 ?
    O1 C1 C6 . . 124.6(2) ?
    O1 C1 C2 . . 117.3(2) ?
    C6 C1 C2 . . 118.2(2) ?
    C3 C2 C1 . . 121.5(2) ?
    C3 C2 Br1 . . 119.28(17) ?
    C1 C2 Br1 . . 119.23(17) ?
    C2 C3 C4 . . 120.3(2) ?
    C2 C3 H3A . . 119.9 ?
    C4 C3 H3A . . 119.9 ?
    C5 C4 C3 . . 118.4(2) ?
    C5 C4 C8 . . 120.7(2) ?
    C3 C4 C8 . . 120.9(2) ?
    C4 C5 C6 . . 121.7(2) ?
    C4 C5 H5 . . 119.2 ?
    C6 C5 H5 . . 119.2 ?
    C5 C6 C1 . . 120.0(2) ?
    C5 C6 H6 . . 120.0 ?
    C1 C6 H6 . . 120.0 ?
    O1 C7 H7A . . 109.5 ?
    O1 C7 H7C . . 109.5 ?
    H7A C7 H7C . . 109.5 ?
    O1 C7 H7B . . 109.5 ?
    H7A C7 H7B . . 109.5 ?
    H7C C7 H7B . . 109.5 ?
    C4 C8 C9 . . 113.34(19) ?
    C4 C8 H8A . . 108.9 ?
    C9 C8 H8A . . 108.9 ?
    C4 C8 H8B . . 108.9 ?
    C9 C8 H8B . . 108.9 ?
    H8A C8 H8B . . 107.7 ?
    O2 C9 O3 . . 123.7(2) ?
    O2 C9 C8 . . 124.2(2) ?
    O3 C9 C8 . . 112.16(19) ?
loop_
    _geom_torsion_atom_site_label_1
    _geom_torsion_atom_site_label_2
    _geom_torsion_atom_site_label_3
    _geom_torsion_atom_site_label_4
    _geom_torsion_site_symmetry_1
    _geom_torsion_site_symmetry_2
    _geom_torsion_site_symmetry_3
    _geom_torsion_site_symmetry_4
    _geom_torsion
    _geom_torsion_publ_flag
    C7 O1 C1 C6 . . . . 1.2(3) ?
    C7 O1 C1 C2 . . . . -177.70(19) ?
    O1 C1 C2 C3 . . . . 179.39(19) ?
    C6 C1 C2 C3 . . . . 0.4(3) ?
    O1 C1 C2 Br1 . . . . -1.0(3) ?
    C6 C1 C2 Br1 . . . . 180.00(17) ?
    C1 C2 C3 C4 . . . . 0.1(3) ?
    Br1 C2 C3 C4 . . . . -179.53(17) ?
    C2 C3 C4 C5 . . . . -0.5(3) ?
    C2 C3 C4 C8 . . . . 179.2(2) ?
    C3 C4 C5 C6 . . . . 0.4(3) ?
    C8 C4 C5 C6 . . . . -179.3(2) ?
    C4 C5 C6 C1 . . . . 0.1(4) ?
    O1 C1 C6 C5 . . . . -179.4(2) ?
    C2 C1 C6 C5 . . . . -0.5(3) ?
    C5 C4 C8 C9 . . . . -81.5(3) ?
    C3 C4 C8 C9 . . . . 98.8(3) ?
    C4 C8 C9 O2 . . . . 5.8(3) ?
    C4 C8 C9 O3 . . . . -175.0(2) ?
loop_
    _geom_hbond_atom_site_label_D
    _geom_hbond_atom_site_label_H
    _geom_hbond_atom_site_label_A
    _geom_hbond_site_symmetry_A
    _geom_hbond_distance_DH
    _geom_hbond_distance_HA
    _geom_hbond_distance_DA
    _geom_hbond_angle_DHA
    O3 H3 O2 3_645 0.84 1.82 2.661(2) 178.8
