# Supplementary material for: 2-(3-Bromo-4-meth­oxy­phen­yl)acetic acid
Source: Acta Crystallogr Sect E Struct Rep Online. 2010 Jun 5;66(Pt 7):o1555–6. doi: 10.1107/S1600536810020143 (PMC3007027; doi:10.1107/S1600536810020143)
Supplement: Supplementary file 2 [file e-66-o1555-Isup2.hkl]

# 
# h,k,l, Fc-squared, Fo-squared, sigma(Fo-squared) and status flag 
# 
data_I
_shelx_title ' HILL05 IN P2(1)/C' 
_shelx_refln_list_code          4 
_shelx_F_calc_maximum      147.57 
_exptl_crystal_F_000       488.00 
_reflns_d_resolution_high  0.8232 
 
loop_ 
 _symmetry_equiv_pos_as_xyz 
 'x, y, z' 
 '-x, y+1/2, -z+1/2' 
 '-x, -y, -z' 
 'x, -y-1/2, z-1/2' 
 
_cell_length_a    12.5022 
_cell_length_b     8.2690 
_cell_length_c     9.0199 
_cell_angle_alpha  90.000 
_cell_angle_beta   93.573 
_cell_angle_gamma  90.000 
 
_shelx_F_squared_multiplier     1.000 
 
loop_ 
 _refln_index_h 
 _refln_index_k 
 _refln_index_l 
 _refln_F_squared_calc 
 _refln_F_squared_meas 
 _refln_F_squared_sigma 
 _refln_observed_status 
   1   0   0        9.87       18.98      2.29 o 
   2   0   0     8381.31     6833.79    142.37 o 
   3   0   0      107.16      149.50      4.87 o 
   4   0   0     9741.79     9783.96    158.03 o 
   5   0   0      663.42      693.84     13.01 o 
   6   0   0    12713.59    12718.66    180.64 o 
   7   0   0        4.13        4.71      1.71 o 
   8   0   0     4788.50     5006.08     83.36 o 
   9   0   0     1805.81     1810.00     37.56 o 
  10   0   0     2047.84     1901.55     25.42 o 
  11   0   0       59.97       58.49      4.08 o 
  12   0   0     1420.61     1474.54     26.64 o 
  13   0   0      962.93      858.21     16.51 o 
  14   0   0     1032.49      972.74     24.17 o 
  15   0   0        4.76        5.95      1.54 o 
   1   1   0     3118.33     3015.18     35.56 o 
   2   1   0      498.49      600.68      7.21 o 
   3   1   0    21775.87    19561.09    286.21 o 
   4   1   0     1231.33     1355.16     16.06 o 
   5   1   0    12701.40    12986.95    132.14 o 
   6   1   0       64.53       54.88      2.89 o 
   7   1   0     3710.38     3658.41     44.51 o 
   8   1   0        0.84        8.14      1.56 o 
   9   1   0     6362.15     6362.36     81.59 o 
  10   1   0      125.61      132.91      3.48 o 
  11   1   0     2664.99     2699.18     27.82 o 
  12   1   0       17.64       21.74      1.61 o 
  13   1   0     1285.58     1290.99     17.06 o 
  14   1   0      142.72      142.68      3.67 o 
  15   1   0     1032.28      931.16     19.79 o 
   0   2   0     1851.82     1816.60     33.25 o 
   1   2   0     3930.93     4398.45     48.98 o 
   2   2   0     6872.04     6836.93     69.43 o 
   3   2   0     1147.56     1347.75     14.18 o 
   4   2   0     6771.77     6947.15     71.90 o 
   5   2   0       82.13      137.86      3.45 o 
   6   2   0     2180.34     2024.34     22.88 o 
   7   2   0      166.77      168.31      4.79 o 
   8   2   0     4850.50     4902.21     54.92 o 
   9   2   0       64.51       64.51      3.13 o 
  10   2   0     1601.47     1629.17     19.55 o 
  11   2   0      833.36      785.91     10.72 o 
  12   2   0     3979.75     3932.68     44.02 o 
  13   2   0      283.38      289.01      5.18 o 
  14   2   0      719.52      714.22     10.47 o 
   1   3   0     5295.24     5647.95     60.03 o 
   2   3   0      932.84     1064.79     13.91 o 
   3   3   0     2973.84     2965.90     28.54 o 
   4   3   0        3.71        7.37      1.01 o 
   5   3   0     1033.37     1000.16     12.77 o 
   6   3   0      808.10      963.63     16.98 o 
   7   3   0     5252.50     5289.52     62.03 o 
   8   3   0      182.08      177.25      6.07 o 
   9   3   0     1267.43     1235.82     20.48 o 
  10   3   0      247.38      237.38      5.62 o 
  11   3   0      317.79      296.53      6.54 o 
  12   3   0      221.63      223.33      4.90 o 
  13   3   0     1027.29     1040.73     15.63 o 
  14   3   0       55.30       60.29      4.41 o 
   0   4   0      586.88      515.70     10.33 o 
   1   4   0     1466.01     1551.98     16.89 o 
   2   4   0     1157.42     1212.64     14.20 o 
   3   4   0       25.41       21.49      2.03 o 
   4   4   0     1812.05     1823.42     20.67 o 
   5   4   0      123.52      148.18      4.02 o 
   6   4   0      574.52      603.32     11.48 o 
   7   4   0       40.81       33.48      3.71 o 
   8   4   0       15.98       11.88      1.98 o 
   9   4   0       16.24       20.10      6.79 o 
  10   4   0     1047.78     1006.30     19.59 o 
  11   4   0      167.40      153.62      5.69 o 
  12   4   0       17.83       25.31      3.87 o 
  13   4   0        1.10        0.64      1.19 o 
   1   5   0     1576.40     1696.25     19.47 o 
   2   5   0       14.55       18.28      1.56 o 
   3   5   0       42.91       48.46      2.65 o 
   4   5   0      134.49      126.53      4.00 o 
   5   5   0      341.33      385.10     14.59 o 
   6   5   0      616.43      648.94     11.09 o 
   7   5   0        2.63        2.88      1.53 o 
   8   5   0        8.54       11.83      2.14 o 
   9   5   0        2.06       12.38      3.22 o 
  10   5   0       13.69       14.74      2.59 o 
  11   5   0       18.39       34.20      3.70 o 
  12   5   0        1.39        3.02      1.57 o 
  13   5   0        4.16        4.08      1.63 o 
   0   6   0     1972.35     2008.41     37.97 o 
   1   6   0        3.06        8.96      1.38 o 
   2   6   0       14.02       19.55      3.42 o 
   3   6   0       83.57       93.80      3.10 o 
   4   6   0      145.39      144.63      3.73 o 
   5   6   0      311.94      316.45      5.02 o 
   6   6   0       22.02       33.09      1.81 o 
   7   6   0       42.26       40.77      2.68 o 
   8   6   0       99.68       98.72      3.66 o 
   9   6   0       19.72       16.44      1.79 o 
  10   6   0        6.49        9.73      1.83 o 
  11   6   0        0.67        3.17      1.32 o 
  12   6   0       46.59       55.34      2.56 o 
   1   7   0     1520.65     1416.12     16.16 o 
   2   7   0       98.42      104.50      3.38 o 
   3   7   0      663.25      663.84      9.46 o 
   4   7   0      278.55      296.43      5.22 o 
   5   7   0     1938.92     1866.19     25.95 o 
   6   7   0       27.66       36.93      4.55 o 
   7   7   0      524.81      527.93      9.10 o 
   8   7   0      113.36      118.27      3.93 o 
   9   7   0      276.70      293.99      8.03 o 
  10   7   0       76.03       76.68      3.20 o 
   0   8   0     1023.42      932.51     16.14 o 
   1   8   0        8.38       15.98      2.19 o 
   2   8   0      800.76      806.23     11.07 o 
   3   8   0      148.35      175.59      4.69 o 
   4   8   0     1930.66     1854.05     28.62 o 
   5   8   0       47.91       44.80      3.53 o 
   6   8   0      490.93      518.24     12.76 o 
   7   8   0       21.85       25.61      2.30 o 
   8   8   0      434.18      435.11      9.48 o 
   9   8   0       24.39       35.76      4.41 o 
   1   9   0     1009.04     1015.84     14.24 o 
   2   9   0       15.37       20.01      1.92 o 
   3   9   0      671.19      696.21     14.94 o 
   4   9   0       30.89       33.07      3.89 o 
   5   9   0      344.31      346.33      9.14 o 
   6   9   0      118.97      118.37      4.31 o 
   0  10   0     1092.86     1212.41     66.21 o 
   1  10   0       92.62       92.23      4.08 o 
 -15   1   1      311.00      283.56      5.48 o 
 -14   1   1       82.11       86.10      2.81 o 
 -13   1   1       41.81       47.55      1.94 o 
 -12   1   1      351.44      351.23      6.03 o 
 -11   1   1      264.76      283.34      5.63 o 
 -10   1   1      895.61      937.95     11.43 o 
  -9   1   1      618.34      696.85     12.31 o 
  -8   1   1      218.74      182.13      4.81 o 
  -7   1   1       81.02       62.34      3.63 o 
  -6   1   1      396.07      424.85      8.17 o 
  -5   1   1       33.60       34.67      2.16 o 
  -4   1   1      141.43      121.60      2.77 o 
  -3   1   1      687.60      723.26      9.38 o 
  -2   1   1       11.05       21.44      1.94 o 
  -1   1   1     6859.88     7278.97    112.25 o 
   0   1   1      276.62      256.34      3.93 o 
   1   1   1     3457.17     3744.56     41.76 o 
   2   1   1     5050.75     5689.44     64.28 o 
   3   1   1     1730.94     1933.38     23.45 o 
   4   1   1     2106.84     2250.19     27.58 o 
   5   1   1     1955.34     2231.94     26.52 o 
   6   1   1     1839.70     2179.35     29.40 o 
   7   1   1      559.43      671.79     12.14 o 
   8   1   1      164.80      157.05      4.58 o 
   9   1   1        1.13        6.91      3.46 o 
  10   1   1       75.11       80.99      2.53 o 
  11   1   1      269.00      277.09      4.77 o 
  12   1   1      311.85      321.47      5.05 o 
  13   1   1       31.37       33.21      1.87 o 
  14   1   1       96.97       98.76      2.80 o 
 -14   2   1      236.10      248.88      6.50 o 
 -13   2   1      279.55      273.49      5.99 o 
 -12   2   1      997.49      968.30     13.50 o 
 -11   2   1       95.47      111.72      3.04 o 
 -10   2   1     2514.46     2586.53     23.72 o 
  -9   2   1     1329.71     1290.19     17.51 o 
  -8   2   1      276.05      260.54      6.84 o 
  -7   2   1      174.05      210.44      5.48 o 
  -6   2   1     2285.82     2526.33     34.32 o 
  -5   2   1     4033.29     4180.89     44.87 o 
  -4   2   1     3389.86     3573.15     35.16 o 
  -3   2   1     1044.29     1177.86     12.64 o 
  -2   2   1     1664.94     1778.67     17.82 o 
  -1   2   1     4111.43     4361.22     46.61 o 
   0   2   1      700.77      739.76      8.94 o 
   1   2   1    10036.71    11237.84    135.24 o 
   2   2   1    11235.01    12048.36    127.15 o 
   3   2   1     7473.19     7945.86     80.48 o 
   5   2   1       19.49       16.15      2.76 o 
   6   2   1      710.43      746.22     12.04 o 
   7   2   1      719.82      662.56     11.43 o 
   8   2   1      695.25      677.20     11.35 o 
   9   2   1     1382.98     1466.62     18.24 o 
  10   2   1       10.39       28.49      2.87 o 
  11   2   1      443.52      416.21      7.42 o 
  12   2   1       26.34       32.02      2.13 o 
  13   2   1       62.41       75.22      3.13 o 
  14   2   1       56.84       64.69      2.29 o 
 -14   3   1       67.52       73.48      3.09 o 
 -13   3   1     1154.87     1189.33     15.87 o 
 -12   3   1      288.39      286.49      5.63 o 
 -11   3   1      380.83      386.89      7.08 o 
 -10   3   1       45.65       51.13      3.59 o 
  -9   3   1      801.39      841.14     12.54 o 
  -8   3   1     1545.00     1551.76     25.05 o 
  -7   3   1     4045.95     4128.18     45.37 o 
  -6   3   1     1289.29     1313.33     17.36 o 
  -5   3   1     2603.86     2787.05     29.63 o 
  -4   3   1     5739.01     6128.43     60.48 o 
  -3   3   1     1989.24     1982.13     20.71 o 
  -2   3   1     1640.37     1724.83     18.00 o 
  -1   3   1     5317.91     5553.82     56.19 o 
   0   3   1     3238.14     3322.74     36.19 o 
   2   3   1     1475.02     1470.84     16.35 o 
   3   3   1     3280.97     3545.31     34.03 o 
   4   3   1     3537.52     3626.06     37.87 o 
   5   3   1      786.03      740.42     10.29 o 
   6   3   1     3659.66     3877.78     43.89 o 
   7   3   1      498.02      475.14     10.77 o 
   8   3   1     2182.91     2043.90     39.23 o 
   9   3   1      314.69      293.32      8.12 o 
  10   3   1     1026.00     1013.25     16.26 o 
  11   3   1     1874.62     1861.03     25.05 o 
  12   3   1     2537.72     2519.45     38.49 o 
  13   3   1      521.29      495.66      8.67 o 
  14   3   1      225.17      235.56      7.17 o 
 -13   4   1      607.43      602.85     13.67 o 
 -12   4   1      660.23      670.72     12.97 o 
 -11   4   1       75.40       80.33      3.78 o 
 -10   4   1     3136.90     3049.32     43.70 o 
  -9   4   1     1173.79     1194.20     15.57 o 
  -8   4   1     1132.63     1115.11     16.91 o 
  -7   4   1      792.01      750.54     16.03 o 
  -6   4   1     1736.00     1625.46     22.53 o 
  -5   4   1      547.75      473.30      8.47 o 
  -4   4   1      661.78      575.62      9.25 o 
  -3   4   1     2283.64     2231.36     25.97 o 
  -2   4   1     3037.44     3111.81     33.15 o 
  -1   4   1     7342.58     7632.09     76.86 o 
   0   4   1     1127.62     1047.57     12.68 o 
   1   4   1     3139.90     3223.64     34.11 o 
   2   4   1     3226.86     3249.20     32.43 o 
   3   4   1     6286.41     6392.69     65.39 o 
   4   4   1     1008.18      953.12     12.60 o 
   5   4   1     1925.82     1881.26     24.11 o 
   6   4   1     2179.03     2223.77     29.46 o 
   7   4   1     3690.96     3662.44     61.15 o 
   8   4   1     1123.95     1097.55     17.63 o 
   9   4   1     2206.03     2216.00     35.13 o 
  10   4   1      452.39      409.76     12.17 o 
  11   4   1     1505.59     1521.05     26.64 o 
  12   4   1      103.23      116.24      4.35 o 
  13   4   1     1725.85     1795.54     51.03 o 
 -13   5   1      865.83      861.44     19.42 o 
 -12   5   1      710.42      680.01     22.89 o 
 -11   5   1     1154.36     1180.44     24.07 o 
 -10   5   1     1500.18     1476.04     44.09 o 
  -9   5   1     1378.61     1302.62     18.45 o 
  -8   5   1      650.10      617.94     10.88 o 
  -7   5   1     1595.99     1517.74     26.09 o 
  -6   5   1     2522.85     2477.46     34.24 o 
  -5   5   1     5092.85     5092.10     71.17 o 
  -4   5   1     2906.55     2948.83     33.24 o 
  -3   5   1     1327.32     1290.46     15.05 o 
  -2   5   1     2133.65     2039.59     22.46 o 
  -1   5   1     4734.69     4657.03     44.97 o 
   0   5   1     3891.88     3931.07     38.40 o 
   1   5   1     4101.31     4100.19     39.96 o 
   2   5   1     2189.93     2039.52     22.06 o 
   3   5   1     1016.39      986.05     13.30 o 
   4   5   1     6195.61     6066.65     68.57 o 
   5   5   1      817.62      791.71     15.57 o 
   6   5   1     2966.46     2864.94     45.05 o 
   7   5   1      783.36      721.90     14.09 o 
   8   5   1     3562.36     3550.94     55.05 o 
   9   5   1      494.54      526.98     14.08 o 
  10   5   1     1495.66     1517.09     30.45 o 
  11   5   1      221.00      223.64     13.05 o 
  12   5   1      835.44      887.77     24.07 o 
 -12   6   1      248.74      269.13      9.05 o 
 -11   6   1      404.82      402.28      8.30 o 
 -10   6   1      937.40      986.49     17.49 o 
  -9   6   1      975.45     1014.44     14.67 o 
  -8   6   1     1386.30     1470.18     22.69 o 
  -7   6   1     1074.96     1043.67     22.25 o 
  -6   6   1     1028.60      929.37     12.25 o 
  -5   6   1     1543.61     1533.75     18.40 o 
  -4   6   1     2566.85     2496.32     27.40 o 
  -3   6   1     1296.26     1199.87     15.44 o 
  -2   6   1     2405.15     2306.03     29.71 o 
  -1   6   1     2265.69     2157.45     29.69 o 
   0   6   1     1877.31     1839.24     24.40 o 
   1   6   1     1323.27     1181.39     17.06 o 
   2   6   1     3004.50     2876.85     33.24 o 
   3   6   1     1965.85     1948.53     24.59 o 
   4   6   1     2775.36     2701.10     30.56 o 
   5   6   1     2199.19     2072.11     22.67 o 
   6   6   1     1914.77     1872.92     21.78 o 
   7   6   1      876.45      941.73     14.57 o 
   8   6   1      245.03      247.53      6.29 o 
   9   6   1     1226.60     1223.11     21.57 o 
  10   6   1      308.54      305.78      7.43 o 
  11   6   1      969.31     1000.42     18.83 o 
 -10   7   1      223.62      249.23      7.53 o 
  -9   7   1      583.36      602.95     11.67 o 
  -8   7   1      656.89      706.73     12.09 o 
  -7   7   1     1384.06     1398.21     21.53 o 
  -6   7   1     1221.63     1184.80     15.50 o 
  -5   7   1      807.90      796.21     14.98 o 
  -4   7   1     1284.01     1271.27     15.52 o 
  -3   7   1     2275.45     2139.77     24.06 o 
  -2   7   1      562.95      534.20      7.81 o 
  -1   7   1      998.94      933.55     11.28 o 
   0   7   1     2475.78     2341.56     23.72 o 
   1   7   1      634.73      594.21      8.44 o 
   2   7   1     2548.67     2390.20     26.42 o 
   3   7   1     1234.10     1177.19     15.58 o 
   4   7   1      116.54      131.11      3.35 o 
   5   7   1      353.86      355.58      5.67 o 
   6   7   1      981.79      988.67     13.22 o 
   7   7   1      624.14      628.42     10.20 o 
   8   7   1      625.00      673.82     12.36 o 
   9   7   1      572.68      639.47     13.38 o 
  10   7   1      578.07      597.36     11.83 o 
  -9   8   1      240.85      244.99     11.26 o 
  -8   8   1      887.74      958.48     18.25 o 
  -7   8   1       72.02       93.05      4.51 o 
  -6   8   1      828.72      884.26     16.42 o 
  -5   8   1      176.31      187.30      5.29 o 
  -4   8   1      456.82      470.29      8.13 o 
  -3   8   1     2446.90     2362.58     27.83 o 
  -2   8   1      253.27      262.34      5.29 o 
  -1   8   1      258.10      277.02      5.33 o 
   0   8   1      441.52      437.47      7.34 o 
   1   8   1      347.74      347.63      6.08 o 
   2   8   1      230.28      230.85      5.65 o 
   3   8   1      893.84      898.36     14.69 o 
   4   8   1       26.34       34.55      2.51 o 
   5   8   1     1190.43     1210.03     18.22 o 
   6   8   1       30.32       39.49      3.00 o 
   7   8   1      461.52      505.73      8.92 o 
   8   8   1      492.43      509.55     17.11 o 
  -6   9   1       81.25       85.88      3.54 o 
  -5   9   1       15.38       13.65      2.51 o 
  -4   9   1      193.05      188.98      8.25 o 
  -3   9   1       19.63       24.40      2.58 o 
  -2   9   1      111.77      120.27      4.11 o 
  -1   9   1      200.75      211.80      4.66 o 
   0   9   1      179.65      186.47      4.37 o 
   1   9   1      178.74      193.79      4.38 o 
   2   9   1       86.44       98.12      3.63 o 
   3   9   1       72.06       86.36      3.84 o 
   4   9   1      141.99      157.82      6.07 o 
   5   9   1      855.25      885.57     19.49 o 
   6   9   1      324.90      328.38     16.84 o 
 -15   0   2      926.20      874.91     27.59 o 
 -14   0   2       85.36       74.04      3.61 o 
 -13   0   2     1323.44     1369.28     24.55 o 
 -12   0   2       12.09       12.15      2.08 o 
 -11   0   2     9100.29     8798.71    134.88 o 
 -10   0   2      598.30      569.64     11.57 o 
  -9   0   2     8369.05     8419.33    150.62 o 
  -8   0   2       47.70       67.02      5.27 o 
  -7   0   2     9521.21     9562.30    154.02 o 
  -6   0   2      865.35     1104.92     22.61 o 
  -5   0   2     3772.61     3728.69     57.67 o 
  -4   0   2      124.02      174.87      4.44 o 
  -3   0   2    12349.52    11924.03    163.81 o 
  -2   0   2      167.11      227.78      7.63 o 
   0   0   2      873.57      905.11     15.41 o 
   1   0   2       60.78       43.09      4.31 o 
   2   0   2     2714.58     2772.45     41.47 o 
   3   0   2    12650.00    11999.01    359.01 o 
   4   0   2       88.07      141.42      4.75 o 
   5   0   2    13127.92    13286.27    247.24 o 
   6   0   2        6.53       27.94      3.94 o 
   7   0   2     1477.53     1501.39     57.18 o 
   8   0   2      340.53      305.58     10.01 o 
   9   0   2     3973.19     3922.59    100.61 o 
  10   0   2       40.58       51.90      4.34 o 
  11   0   2     2153.64     2173.10     30.55 o 
  12   0   2     1519.73     1469.98     21.41 o 
  13   0   2      667.88      666.38     10.69 o 
  14   0   2      266.38      266.62     11.26 o 
 -14   1   2     1852.99     1789.06     23.36 o 
 -13   1   2        4.49        5.80      1.02 o 
 -12   1   2     1304.92     1368.78     16.82 o 
 -11   1   2      208.12      226.11      4.41 o 
 -10   1   2     2349.91     2256.10     23.00 o 
  -9   1   2      207.89      249.92      5.75 o 
  -8   1   2     2058.04     2039.35     24.38 o 
  -7   1   2      409.58      519.29      9.05 o 
  -6   1   2    14134.52    14314.18    146.68 o 
  -5   1   2        3.04       11.01      1.29 o 
  -4   1   2     8697.08     8925.26     88.11 o 
  -3   1   2      215.96      203.24      3.36 o 
  -2   1   2    13719.26    12879.51    170.62 o 
  -1   1   2        0.99        8.47      1.34 o 
   0   1   2     8016.93     8107.15    141.64 o 
   1   1   2     6233.46     6891.86    109.89 o 
   2   1   2    19310.59    17496.01    403.12 o 
   3   1   2     2324.97     2437.49     28.04 o 
   4   1   2     3087.96     3108.39     37.18 o 
   5   1   2       17.60       15.68      1.87 o 
   6   1   2     8135.56     8134.56    102.31 o 
   7   1   2     1397.21     1559.69     22.52 o 
   8   1   2     5173.77     5313.50     70.40 o 
   9   1   2      467.67      439.77     10.39 o 
  10   1   2     2761.62     2601.37     25.27 o 
  11   1   2      541.22      535.32      7.38 o 
  12   1   2     1929.27     1937.69     20.25 o 
  13   1   2      189.74      183.82      4.13 o 
  14   1   2     2049.89     1896.71     26.74 o 
 -14   2   2        0.40        4.96      2.20 o 
 -13   2   2     1261.70     1251.90     17.64 o 
 -12   2   2      160.97      153.57      3.43 o 
 -11   2   2      662.88      674.01      8.80 o 
 -10   2   2       54.42       58.54      3.01 o 
  -9   2   2     1670.80     1602.41     19.39 o 
  -8   2   2      269.07      278.33      6.11 o 
  -7   2   2     3805.95     3862.69     42.22 o 
  -6   2   2       72.37      100.73      3.28 o 
  -5   2   2     2786.60     2615.48     27.89 o 
  -4   2   2        1.19       17.43      2.23 o 
  -3   2   2     6274.38     6286.88     57.18 o 
  -2   2   2      525.36      627.67      7.48 o 
  -1   2   2     6773.32     6865.88     67.09 o 
   0   2   2     6389.09     6972.16     72.87 o 
   1   2   2    21574.06    20203.15    369.56 o 
   2   2   2      892.93     1046.61     13.59 o 
   3   2   2    10271.74    10436.10    113.34 o 
   4   2   2       96.33       98.04      3.21 o 
   5   2   2     4381.79     4492.48     52.11 o 
   6   2   2     1519.85     1617.94     20.17 o 
   7   2   2     5303.41     5172.69     58.70 o 
   8   2   2       89.72       99.20      4.88 o 
   9   2   2     1931.01     1866.23     21.31 o 
  10   2   2      297.08      295.01      5.31 o 
  11   2   2     2245.69     2201.19     25.14 o 
  12   2   2       40.80       47.33      2.47 o 
  13   2   2      430.31      438.24      7.16 o 
  14   2   2       36.61       38.89      1.70 o 
 -14   3   2      407.16      389.99      8.41 o 
 -13   3   2       31.67       37.11      2.56 o 
 -12   3   2      195.32      182.46      4.98 o 
 -11   3   2      109.45      103.72      3.67 o 
 -10   3   2     2230.96     2266.53     27.55 o 
  -9   3   2       11.59       23.44      1.83 o 
  -8   3   2     2080.62     1952.48     25.62 o 
  -7   3   2      140.76      159.46      5.56 o 
  -6   3   2      387.00      363.29      7.17 o 
  -5   3   2      325.20      393.45      7.24 o 
  -4   3   2     5908.82     6069.56     60.58 o 
  -3   3   2       21.30       20.67      1.29 o 
  -2   3   2     5706.87     6148.79     59.94 o 
  -1   3   2     1191.28     1322.24     15.91 o 
   0   3   2     2158.37     1990.84     21.91 o 
   1   3   2      849.63     1033.59     11.67 o 
   2   3   2     3017.85     3161.18     32.67 o 
   3   3   2      218.22      247.25      5.32 o 
   4   3   2     2432.17     2332.49     25.45 o 
   5   3   2      740.90      747.85     11.15 o 
   6   3   2     2616.92     2641.26     31.91 o 
   7   3   2       32.57       23.22      2.04 o 
   8   3   2      952.33      856.63     17.69 o 
   9   3   2       82.97       90.46      4.28 o 
  10   3   2     1323.45     1392.80     19.87 o 
  11   3   2       39.20       37.75      2.49 o 
  12   3   2      857.16      894.31     14.20 o 
  13   3   2        0.87       -0.23      1.18 o 
  14   3   2      302.87      331.15      8.64 o 
 -13   4   2      270.69      271.93      8.43 o 
 -12   4   2       33.24       36.62      2.75 o 
 -11   4   2      511.40      508.66     10.08 o 
 -10   4   2        1.27        4.76      2.53 o 
  -9   4   2       47.14       54.64      5.60 o 
  -8   4   2      147.22      136.24      3.74 o 
  -7   4   2      826.03      820.56     13.50 o 
  -6   4   2       33.30       33.09      2.93 o 
  -5   4   2     1992.90     1918.90     23.11 o 
  -4   4   2      120.78      140.55      4.31 o 
  -3   4   2        6.47       18.30      1.61 o 
  -2   4   2       88.95       76.35      3.75 o 
  -1   4   2     1558.95     1567.64     17.33 o 
   0   4   2     2194.58     2540.68     25.31 o 
   1   4   2      686.56      692.57      8.77 o 
   2   4   2      234.01      329.25      5.23 o 
   3   4   2      198.33      178.71      4.73 o 
   4   4   2       56.01       69.45      3.32 o 
   5   4   2     2049.93     2014.11     26.79 o 
   6   4   2      206.72      216.56      7.37 o 
   7   4   2      985.28      983.84     18.08 o 
   8   4   2       33.58       42.52      2.76 o 
   9   4   2      543.54      534.13     15.83 o 
  10   4   2       40.48       43.61      3.54 o 
  11   4   2      288.52      276.66     10.84 o 
  12   4   2      225.51      214.64      5.85 o 
  13   4   2      555.62      528.14     10.95 o 
 -12   5   2      212.71      195.33      5.13 o 
 -11   5   2       10.22       11.49      1.68 o 
 -10   5   2      169.37      178.58      5.23 o 
  -9   5   2      119.86      120.49      3.73 o 
  -8   5   2      290.72      271.87      5.06 o 
  -7   5   2      235.57      250.06      4.90 o 
  -6   5   2        4.37       10.16      1.56 o 
  -5   5   2      637.02      712.01     12.30 o 
  -4   5   2       25.70       34.50      3.98 o 
  -3   5   2       49.37       53.17      2.41 o 
  -2   5   2        1.88       20.16      3.80 o 
  -1   5   2      243.99      266.03      4.87 o 
   0   5   2       79.17       65.51      2.57 o 
   1   5   2      157.26      191.91      4.10 o 
   2   5   2       45.59       57.98      4.27 o 
   3   5   2      119.36      146.99      4.02 o 
   4   5   2      498.54      465.92      9.56 o 
   5   5   2      346.05      317.86      6.60 o 
   6   5   2      430.27      416.89     10.12 o 
   7   5   2       27.09       32.58      2.71 o 
   8   5   2      162.55      152.78      6.12 o 
   9   5   2       24.44       26.21      3.31 o 
  10   5   2       11.73       21.10      2.87 o 
  11   5   2       60.67       57.39      3.75 o 
  12   5   2       58.08       61.49      3.90 o 
 -11   6   2      417.78      403.30      9.62 o 
 -10   6   2        1.02        2.31      1.28 o 
  -9   6   2      138.13      143.30      5.03 o 
  -8   6   2       79.75       80.23      3.90 o 
  -7   6   2       10.78       15.79      1.71 o 
  -6   6   2      208.36      207.65      5.21 o 
  -5   6   2       49.97       42.51      2.13 o 
  -4   6   2        7.80       12.85      1.49 o 
  -3   6   2       22.94       30.06      2.20 o 
  -2   6   2        1.23        3.99      1.13 o 
  -1   6   2      151.19      137.95      3.61 o 
   0   6   2        0.75        5.93      1.83 o 
   1   6   2      166.99      151.27      4.25 o 
   2   6   2      222.74      212.46      4.67 o 
   3   6   2       82.66       93.49      2.97 o 
   4   6   2       56.28       62.49      2.74 o 
   5   6   2      749.92      726.32      9.95 o 
   6   6   2      250.58      270.60      5.96 o 
   7   6   2      283.52      260.90      5.74 o 
   8   6   2       36.00       31.87      2.66 o 
   9   6   2      261.84      270.69      8.06 o 
  10   6   2      133.98      128.04      4.80 o 
  11   6   2       63.63       71.53      3.21 o 
 -10   7   2      813.79      818.94     15.30 o 
  -9   7   2       58.98       58.75      2.95 o 
  -8   7   2      441.30      453.97      8.63 o 
  -7   7   2      207.67      219.08      5.74 o 
  -6   7   2     1454.55     1487.91     17.53 o 
  -5   7   2        1.45        5.82      1.41 o 
  -4   7   2      638.46      602.37      8.72 o 
  -3   7   2        0.42        1.64      1.04 o 
  -2   7   2     1470.33     1410.30     14.62 o 
  -1   7   2      529.92      486.31      6.47 o 
   0   7   2      103.51       90.84      2.80 o 
   1   7   2      163.49      147.96      3.72 o 
   2   7   2      398.63      387.04      6.75 o 
   3   7   2       67.82       70.99      3.17 o 
   4   7   2      190.83      170.49      4.67 o 
   5   7   2        3.60        7.44      2.07 o 
   6   7   2       18.70       30.22      2.20 o 
   7   7   2      605.31      629.94     10.91 o 
   8   7   2       62.37       74.47      3.08 o 
   9   7   2       45.29       45.02      2.78 o 
  10   7   2      501.55      510.39     10.13 o 
  -8   8   2       69.33       66.70      3.16 o 
  -7   8   2     1548.34     1606.78     29.86 o 
  -6   8   2      310.37      312.14     12.13 o 
  -5   8   2      664.85      677.41     11.73 o 
  -4   8   2        0.08        2.80      1.30 o 
  -3   8   2      609.54      583.07      9.13 o 
  -2   8   2       11.37       17.88      1.59 o 
  -1   8   2     1320.07     1240.83     13.28 o 
   0   8   2       12.83       20.46      1.60 o 
   1   8   2     1451.94     1384.60     16.78 o 
   2   8   2      120.00      121.33      3.71 o 
   3   8   2     1311.42     1326.14     18.08 o 
   4   8   2       23.42       28.97      2.14 o 
   5   8   2      597.20      633.84     11.04 o 
   6   8   2      268.79      273.19      6.93 o 
   7   8   2      695.23      709.90     17.98 o 
   8   8   2       42.54       37.96      4.41 o 
  -6   9   2      162.33      174.25      5.40 o 
  -5   9   2       81.00       76.59      3.39 o 
  -4   9   2     1412.46     1460.98     24.27 o 
  -3   9   2        0.23        3.61      1.22 o 
  -2   9   2     1916.17     1991.86     35.04 o 
  -1   9   2       33.30       35.63      2.30 o 
   0   9   2      708.99      726.33     11.44 o 
   1   9   2      128.65      125.54      4.37 o 
   2   9   2     1720.95     1770.92     30.61 o 
   3   9   2      285.18      271.66      9.41 o 
   4   9   2      651.77      632.53     14.99 o 
   5   9   2       53.47       53.37      4.26 o 
 -14   1   3        5.41        9.88      1.18 o 
 -13   1   3        2.03        6.86      1.70 o 
 -12   1   3      191.43      197.44      4.50 o 
 -11   1   3      274.08      302.63      5.49 o 
 -10   1   3     1446.38     1472.30     16.24 o 
  -9   1   3      651.77      687.22     11.04 o 
  -8   1   3       20.34       16.28      2.07 o 
  -7   1   3      415.81      508.15      9.32 o 
  -6   1   3      757.41      916.40     13.80 o 
  -5   1   3      440.95      442.99      8.23 o 
  -4   1   3     5456.65     6053.35     60.76 o 
  -3   1   3     1280.13     1378.44     14.57 o 
  -2   1   3      536.73      593.22      7.29 o 
  -1   1   3     1453.93     1476.81     15.61 o 
   0   1   3     1138.15     1114.45     13.49 o 
   1   1   3      419.08      499.78      8.06 o 
   2   1   3       54.13       49.70      2.32 o 
   3   1   3     1980.18     2079.27     25.66 o 
   4   1   3      282.19      278.45      5.42 o 
   5   1   3      846.87      898.47     12.72 o 
   6   1   3      139.27      181.39      4.59 o 
   7   1   3      146.82      185.78      4.72 o 
   8   1   3       98.27      138.24      3.81 o 
   9   1   3     1085.02     1113.87     13.58 o 
  10   1   3      176.00      188.57      3.94 o 
  11   1   3      246.77      234.58      4.66 o 
  12   1   3       43.60       48.47      2.27 o 
  13   1   3      569.99      551.36      8.33 o 
  14   1   3       23.28       21.33      2.18 o 
 -14   2   3       90.57       96.66      2.72 o 
 -13   2   3      179.03      195.13      4.57 o 
 -12   2   3      315.27      320.77      5.61 o 
 -11   2   3      429.53      420.50      6.36 o 
 -10   2   3     1494.48     1469.23     15.23 o 
  -9   2   3     1011.22     1012.72     11.24 o 
  -8   2   3      874.46      843.53     13.72 o 
  -7   2   3     1189.71     1253.18     19.21 o 
  -6   2   3     2140.24     2220.25     26.44 o 
  -5   2   3      150.02      145.96      4.57 o 
  -3   2   3      285.49      276.28      4.25 o 
  -2   2   3     1811.00     1868.04     19.17 o 
  -1   2   3     1436.32     1522.39     16.65 o 
   0   2   3     1592.44     1676.84     17.77 o 
   1   2   3       63.35       29.45      1.43 o 
   2   2   3     2140.20     2119.94     23.08 o 
   3   2   3     2009.12     2329.94     26.99 o 
   4   2   3      391.14      331.53      6.24 o 
   5   2   3     3153.00     3227.66     38.20 o 
   6   2   3     1357.19     1319.22     16.90 o 
   7   2   3      234.64      264.78      5.75 o 
   8   2   3     1237.91     1202.79     15.14 o 
   9   2   3       31.00       37.64      3.44 o 
  10   2   3      683.17      685.52      8.56 o 
  11   2   3      116.87      120.99      3.24 o 
  12   2   3      166.68      180.04      3.81 o 
  13   2   3      110.30      102.40      2.84 o 
 -14   3   3      374.38      382.28     14.35 o 
 -13   3   3      427.44      411.88      8.35 o 
 -12   3   3     1032.59      977.53     18.34 o 
 -11   3   3      345.04      387.69      6.53 o 
 -10   3   3       21.14       25.71      2.73 o 
  -9   3   3      602.95      562.71      9.74 o 
  -8   3   3     1549.59     1467.53     18.59 o 
  -7   3   3     1788.63     1760.85     27.97 o 
  -6   3   3      269.21      275.34      6.29 o 
  -5   3   3     1496.47     1442.24     17.97 o 
  -4   3   3     2248.40     2192.77     24.30 o 
  -3   3   3     5543.83     5877.77     59.35 o 
  -2   3   3      810.40      815.40     10.83 o 
  -1   3   3     2046.06     1989.70     21.22 o 
   0   3   3     2220.84     2321.11     25.17 o 
   1   3   3     7999.61     8328.28     79.08 o 
   2   3   3     8869.97     9555.00     87.59 o 
   3   3   3      900.66      888.09     11.15 o 
   4   3   3     2005.35     2022.93     25.57 o 
   5   3   3     5958.01     5984.50     64.43 o 
   6   3   3      157.83      166.77      4.84 o 
   7   3   3     3237.23     3016.71     34.42 o 
   8   3   3     1119.15     1052.93     14.36 o 
   9   3   3     1678.51     1670.20     19.67 o 
  10   3   3       73.71       84.28      3.49 o 
  11   3   3     1594.33     1548.52     19.51 o 
  12   3   3       15.02       15.22      1.86 o 
  13   3   3      702.43      687.85     17.22 o 
 -13   4   3      229.84      241.90     11.04 o 
 -12   4   3      176.96      180.25      7.76 o 
 -11   4   3     1059.54     1080.28     19.35 o 
 -10   4   3     1850.23     1872.96     27.12 o 
  -9   4   3      582.04      592.50      8.89 o 
  -8   4   3     1869.72     1792.64     20.47 o 
  -7   4   3     1632.18     1507.33     17.93 o 
  -6   4   3      816.71      771.38     14.65 o 
  -5   4   3     1097.80     1064.35     17.39 o 
  -4   4   3     4204.24     3983.66     49.01 o 
  -3   4   3     4051.09     4337.07     47.81 o 
  -2   4   3     3802.77     3784.73     39.96 o 
  -1   4   3      996.99     1019.43     12.25 o 
   0   4   3     1965.23     1841.96     20.92 o 
   1   4   3     1969.35     1944.97     20.98 o 
   2   4   3    11544.33    11267.96    128.23 o 
   3   4   3     1092.67     1031.16     13.16 o 
   4   4   3     3895.73     3764.70     46.17 o 
   5   4   3     1331.63     1341.04     19.66 o 
   6   4   3     5073.03     4852.89     59.02 o 
   7   4   3     1576.96     1503.82     18.46 o 
   8   4   3     1918.78     1773.44     33.98 o 
   9   4   3      395.91      377.58      8.10 o 
  10   4   3     1893.62     1915.86     37.18 o 
  11   4   3       29.79       36.52      4.02 o 
  12   4   3      914.93      947.60     16.25 o 
 -12   5   3      799.02      798.92     15.20 o 
 -11   5   3      994.04      957.09     15.01 o 
 -10   5   3      912.37      874.30     14.61 o 
  -9   5   3      136.68      146.28      3.48 o 
  -8   5   3     2149.08     2183.51     24.57 o 
  -7   5   3     3642.82     3477.30     34.29 o 
  -6   5   3      621.87      594.29      8.32 o 
  -5   5   3     3371.78     3400.19     41.15 o 
  -4   5   3      681.69      638.18     10.31 o 
  -3   5   3     3006.23     2869.65     38.44 o 
  -2   5   3     2063.29     1875.79     21.09 o 
  -1   5   3     4708.61     4606.67     46.07 o 
   0   5   3     1741.67     1686.96     19.08 o 
   1   5   3     3039.54     2766.34     29.17 o 
   2   5   3       17.77       44.59      2.56 o 
   3   5   3     1660.74     1645.53     24.16 o 
   4   5   3     1797.11     1759.16     30.86 o 
   5   5   3     1994.51     1850.71     20.06 o 
   6   5   3      694.92      650.10      9.61 o 
   7   5   3      931.37      917.47     14.65 o 
   8   5   3      153.12      173.49      5.59 o 
   9   5   3     1674.34     1666.96     38.94 o 
  10   5   3      420.86      419.38     10.96 o 
  11   5   3     1432.27     1469.32     35.98 o 
  12   5   3      356.02      382.88     10.38 o 
 -11   6   3     1282.33     1280.34     19.86 o 
 -10   6   3      536.78      573.08     10.00 o 
  -9   6   3      959.87      951.38     13.77 o 
  -8   6   3      553.38      577.19      8.69 o 
  -7   6   3     1010.87      997.06     12.36 o 
  -6   6   3     1053.01     1020.27     12.62 o 
  -5   6   3     5069.25     4746.13     49.53 o 
  -4   6   3      832.20      758.66      9.22 o 
  -3   6   3      610.42      570.63      7.10 o 
  -2   6   3     2524.23     2344.70     26.87 o 
  -1   6   3      345.51      312.61      4.72 o 
   0   6   3     1365.31     1299.78     14.49 o 
   1   6   3     2837.25     2718.88     24.44 o 
   2   6   3     2085.51     1948.97     18.83 o 
   3   6   3      510.07      492.25      6.65 o 
   4   6   3     2863.61     2739.49     29.93 o 
   5   6   3      226.72      228.90      4.71 o 
   6   6   3     1653.11     1700.79     23.97 o 
   7   6   3       97.98       98.39      4.54 o 
   8   6   3     2418.42     2427.87     36.37 o 
   9   6   3      544.09      591.40     13.13 o 
  10   6   3     1045.82     1046.55     22.82 o 
  11   6   3       88.73      100.35      3.39 o 
 -10   7   3      326.33      325.55      9.44 o 
  -9   7   3      756.65      761.87     14.12 o 
  -8   7   3      864.01      901.87     14.74 o 
  -7   7   3      369.93      362.22      7.28 o 
  -6   7   3      372.75      377.32      6.45 o 
  -5   7   3      298.69      311.77      6.71 o 
  -4   7   3      511.40      503.39      7.78 o 
  -3   7   3      338.77      322.01      5.76 o 
  -2   7   3     1795.42     1691.54     16.51 o 
  -1   7   3     1593.51     1538.43     14.70 o 
   0   7   3      842.92      785.60      9.76 o 
   1   7   3     1045.83     1015.73     12.86 o 
   2   7   3      598.43      583.00      8.75 o 
   3   7   3      993.57      983.75     12.70 o 
   4   7   3      493.37      510.67      7.83 o 
   5   7   3     1699.77     1681.88     23.49 o 
   6   7   3      585.60      576.68      9.95 o 
   7   7   3     1211.17     1217.86     18.33 o 
   8   7   3       71.65      106.35      4.22 o 
   9   7   3      986.50     1024.03     22.39 o 
  -8   8   3      213.92      230.11      9.49 o 
  -7   8   3      104.60      117.20      4.74 o 
  -6   8   3      484.38      483.86      7.89 o 
  -5   8   3      110.97      102.52      3.14 o 
  -4   8   3     1470.39     1503.63     20.67 o 
  -3   8   3      338.17      330.40      6.33 o 
  -2   8   3      101.23      104.32      3.34 o 
  -1   8   3      357.74      349.65      5.36 o 
   0   8   3      542.21      526.91      8.05 o 
   1   8   3      364.51      382.01      6.87 o 
   2   8   3      785.19      781.90     11.12 o 
   3   8   3      737.83      756.62     11.51 o 
   4   8   3      292.14      305.84      7.26 o 
   5   8   3      235.84      261.46      6.88 o 
   6   8   3      438.20      497.02     11.32 o 
   7   8   3      418.78      405.43     11.71 o 
  -5   9   3      101.85       99.98      3.66 o 
  -4   9   3      254.01      252.56      5.62 o 
  -3   9   3      239.25      263.33      5.76 o 
  -2   9   3      359.25      381.21      8.25 o 
  -1   9   3      371.57      370.92      7.49 o 
   0   9   3       15.31       20.07      1.78 o 
   1   9   3      158.96      170.63      4.26 o 
   2   9   3      262.90      289.12      6.10 o 
   3   9   3      628.44      670.00     14.05 o 
   4   9   3      122.39      136.01      5.32 o 
 -14   0   4      713.54      686.66     12.63 o 
 -13   0   4      128.13      119.88      4.32 o 
 -12   0   4     2535.90     2542.61     42.94 o 
 -11   0   4       72.77       64.38      4.43 o 
 -10   0   4     1089.06     1038.74     16.17 o 
  -9   0   4       10.06       20.50      2.17 o 
  -8   0   4     3466.85     3517.76     60.05 o 
  -7   0   4      622.28      635.32     14.73 o 
  -6   0   4     3792.23     3791.07     54.87 o 
  -5   0   4     1451.43     1823.23     28.68 o 
  -4   0   4     6692.65     6712.70     91.29 o 
  -3   0   4      133.43      101.33      3.83 o 
  -2   0   4     2807.90     2390.87     67.82 o 
  -1   0   4        4.19        3.44      2.06 o 
   0   0   4     9835.51     9086.23    171.41 o 
   1   0   4     2128.29     2047.49     32.00 o 
   2   0   4     2179.11     1910.11     30.31 o 
   3   0   4     1831.93     1942.71     31.41 o 
   4   0   4     8403.22     7849.75    121.37 o 
   5   0   4     2591.38     2549.68     43.51 o 
   6   0   4     2491.04     2291.12     36.36 o 
   7   0   4      150.21      159.15      8.25 o 
   8   0   4     5891.63     5753.33     84.20 o 
   9   0   4     1670.03     1673.83     25.71 o 
  10   0   4     2322.54     2333.77     43.57 o 
  11   0   4      579.35      592.14     11.74 o 
  12   0   4     1554.37     1579.80     27.02 o 
  13   0   4       69.59       82.16      4.37 o 
 -14   1   4        4.10        7.01      0.97 o 
 -13   1   4     1223.66     1251.96     15.73 o 
 -12   1   4        1.29        3.68      1.11 o 
 -11   1   4     1706.86     1645.92     18.75 o 
 -10   1   4      198.79      176.25      3.78 o 
  -9   1   4     3265.11     3215.84     29.81 o 
  -8   1   4       68.87       94.98      4.35 o 
  -7   1   4     2747.65     2629.18     33.21 o 
  -6   1   4       28.76       40.95      2.50 o 
  -5   1   4     6428.46     6559.91     69.24 o 
  -4   1   4     1087.03     1147.60     14.97 o 
  -3   1   4     7776.66     7820.59     73.42 o 
  -2   1   4      210.71      240.40      4.28 o 
  -1   1   4     7521.66     7287.60    100.99 o 
   0   1   4     1016.87     1001.23     11.14 o 
   1   1   4    10372.00     9650.06    106.90 o 
   2   1   4     1086.56     1187.57     16.23 o 
   3   1   4     7017.24     7174.77     76.28 o 
   4   1   4      341.01      331.22      7.23 o 
   5   1   4     4943.13     4738.15     50.60 o 
   6   1   4     1109.86     1099.57     14.04 o 
   7   1   4     2471.97     2355.09     27.85 o 
   8   1   4     1278.20     1232.78     13.77 o 
   9   1   4     1507.51     1453.54     19.20 o 
  10   1   4      446.51      463.23      8.80 o 
  11   1   4     1924.93     1928.14     21.57 o 
  12   1   4      447.34      450.68      7.06 o 
  13   1   4     1131.92     1092.88     14.96 o 
 -14   2   4      586.68      547.93     12.30 o 
 -13   2   4       42.10       37.41      2.04 o 
 -12   2   4     1087.78     1086.97     14.34 o 
 -11   2   4      158.34      156.07      3.67 o 
 -10   2   4     1799.88     1784.03     21.01 o 
  -9   2   4       27.11       25.38      1.85 o 
  -8   2   4     6696.13     6410.82     64.78 o 
  -7   2   4      174.60      174.25      6.01 o 
  -6   2   4     2215.70     2055.42     26.44 o 
  -5   2   4      159.47      188.65      5.32 o 
  -4   2   4     5254.91     5302.87     55.46 o 
  -3   2   4      145.99      144.54      3.68 o 
  -2   2   4     5367.29     5535.53     57.54 o 
  -1   2   4      205.66      210.77      4.99 o 
   0   2   4     5969.04     6005.44     63.42 o 
   1   2   4      224.23      200.44      4.33 o 
   2   2   4     2709.27     2533.09     28.06 o 
   3   2   4      163.37      222.14      4.91 o 
   4   2   4     4418.33     4400.59     48.07 o 
   5   2   4     1479.02     1495.72     17.76 o 
   6   2   4     4206.35     4160.17     43.32 o 
   7   2   4       22.80       25.47      1.91 o 
   8   2   4     3585.79     3442.46     38.28 o 
   9   2   4      113.93      108.33      2.87 o 
  10   2   4     1218.46     1183.81     13.81 o 
  11   2   4      349.74      359.39      6.44 o 
  12   2   4      724.78      740.95     10.68 o 
  13   2   4      311.25      291.02      5.13 o 
 -13   3   4      545.29      523.30     26.49 o 
 -12   3   4       12.59       14.44      2.12 o 
 -11   3   4     1292.63     1321.44     17.54 o 
 -10   3   4      124.62      116.86      3.66 o 
  -9   3   4      553.37      474.92      8.46 o 
  -8   3   4      266.14      268.62      5.28 o 
  -7   3   4     1019.37      962.98     14.49 o 
  -6   3   4       13.40       23.65      2.58 o 
  -5   3   4     3043.79     3019.80     37.52 o 
  -4   3   4      256.43      289.80      6.21 o 
  -3   3   4     1601.49     1578.83     19.00 o 
  -2   3   4      153.10      141.04      3.55 o 
  -1   3   4     1526.17     1333.95     14.33 o 
   0   3   4      238.31      286.75      4.97 o 
   1   3   4     4039.21     4097.26     43.11 o 
   2   3   4       26.86       29.16      2.08 o 
   3   3   4     2323.51     2192.05     25.71 o 
   4   3   4        4.59        8.27      1.39 o 
   5   3   4     1371.48     1372.45     19.34 o 
   6   3   4      108.00      129.89      3.62 o 
   7   3   4     1997.20     1890.95     21.24 o 
   8   3   4       42.01       46.65      2.09 o 
   9   3   4     1228.56     1224.77     15.06 o 
  10   3   4      133.80      136.02      3.71 o 
  11   3   4      501.34      502.24      8.39 o 
  12   3   4       43.23       51.19      2.16 o 
 -13   4   4      119.26      103.29      6.18 o 
 -12   4   4       79.22       79.49      6.18 o 
 -11   4   4      134.08      113.41      5.13 o 
 -10   4   4      107.00      119.47      4.21 o 
  -9   4   4      738.04      698.51     10.35 o 
  -8   4   4      100.07      103.22      3.84 o 
  -7   4   4        0.38        7.37      1.28 o 
  -6   4   4     1412.99     1376.05     19.38 o 
  -5   4   4        9.05       12.70      1.84 o 
  -4   4   4      483.57      427.94      8.85 o 
  -3   4   4      363.70      397.49      7.46 o 
  -2   4   4     2544.99     2590.45     28.77 o 
  -1   4   4      148.35      150.97      3.51 o 
   0   4   4      537.79      509.90      7.54 o 
   1   4   4      323.08      370.32      7.05 o 
   2   4   4     1139.53     1202.66     17.10 o 
   3   4   4      350.31      355.19      6.94 o 
   4   4   4     2388.15     2407.68     35.99 o 
   5   4   4        0.23        2.73      1.12 o 
   6   4   4       16.97       26.90      2.80 o 
   7   4   4      799.40      789.10      9.59 o 
   8   4   4        2.26        4.94      1.58 o 
   9   4   4       28.29       42.35      2.84 o 
  10   4   4      534.84      541.49     10.44 o 
  11   4   4        1.15        6.51      1.60 o 
  12   4   4       96.06       88.56      3.50 o 
 -12   5   4      137.97      134.61      4.99 o 
 -11   5   4        3.59        6.53      1.41 o 
 -10   5   4       15.95       13.65      1.76 o 
  -9   5   4       40.34       37.39      1.84 o 
  -8   5   4        2.58        3.23      1.11 o 
  -7   5   4       17.02       21.63      1.78 o 
  -6   5   4      283.79      304.64      5.46 o 
  -5   5   4       54.50       63.66      2.82 o 
  -4   5   4      248.62      229.86      4.61 o 
  -3   5   4        1.28        4.77      1.93 o 
  -2   5   4        3.92       12.09      2.76 o 
  -1   5   4      126.82      123.66      3.92 o 
   0   5   4      105.33       94.41      3.05 o 
   1   5   4        0.30       19.95      5.54 o 
   2   5   4        1.57        5.93      1.31 o 
   3   5   4      272.33      293.20      5.33 o 
   4   5   4      143.47      157.41      3.53 o 
   5   5   4       22.84       28.31      2.02 o 
   6   5   4       10.03       11.60      1.24 o 
   7   5   4      459.84      446.51      7.47 o 
   8   5   4       18.13       22.96      2.31 o 
   9   5   4       42.87       54.43      6.33 o 
  10   5   4        4.64        5.32      2.07 o 
  11   5   4        0.26       -0.27      1.48 o 
 -11   6   4        7.25        7.21      1.17 o 
 -10   6   4        2.14        2.62      1.06 o 
  -9   6   4       18.72       19.38      1.61 o 
  -8   6   4      239.72      237.71      5.17 o 
  -7   6   4      498.71      493.47      7.59 o 
  -6   6   4      249.14      250.92      4.86 o 
  -5   6   4      394.55      384.47      6.22 o 
  -4   6   4      230.32      243.21      4.53 o 
  -3   6   4        6.10        5.22      1.21 o 
  -2   6   4      513.62      502.68      6.82 o 
  -1   6   4       20.25       27.90      2.56 o 
   0   6   4      633.32      603.16      8.06 o 
   1   6   4      652.82      622.57      8.19 o 
   2   6   4      109.55      117.41      2.93 o 
   3   6   4      354.55      377.99      6.08 o 
   4   6   4      605.25      608.37      8.27 o 
   5   6   4      328.54      310.73      5.43 o 
   6   6   4       13.64       16.19      1.66 o 
   7   6   4      223.15      215.06      4.81 o 
   8   6   4       69.04       75.79      3.83 o 
   9   6   4      179.34      161.44     10.70 o 
  10   6   4        9.11        9.68      1.75 o 
  -9   7   4       85.49       93.50      4.14 o 
  -8   7   4        7.87       11.25      1.50 o 
  -7   7   4       18.59       28.00      1.73 o 
  -6   7   4       72.20       70.02      3.97 o 
  -5   7   4      215.20      207.89      5.22 o 
  -4   7   4      437.02      425.96      9.41 o 
  -3   7   4       32.08       43.31      2.37 o 
  -2   7   4      557.16      520.58      7.33 o 
  -1   7   4      337.75      304.38      5.08 o 
   0   7   4        7.95        4.60      1.27 o 
   1   7   4      640.02      639.83      8.96 o 
   2   7   4      172.60      166.58      3.91 o 
   3   7   4      194.65      200.38      4.72 o 
   4   7   4      317.55      314.46      5.80 o 
   5   7   4      104.95      123.47      3.57 o 
   6   7   4       62.21       64.29      2.85 o 
   7   7   4      302.24      314.36      6.47 o 
   8   7   4      129.71      135.43      4.25 o 
   9   7   4      166.66      184.30      8.83 o 
  -7   8   4       50.89       50.37      2.37 o 
  -6   8   4      210.16      218.83      4.40 o 
  -5   8   4      241.59      227.72      4.58 o 
  -4   8   4      972.18      956.53     13.97 o 
  -3   8   4        0.41        3.50      1.40 o 
  -2   8   4      400.44      408.39      7.78 o 
  -1   8   4      111.13      109.16      3.01 o 
   0   8   4      275.62      284.12      5.26 o 
   1   8   4      522.43      511.80      8.19 o 
   2   8   4      330.21      374.37      6.85 o 
   3   8   4        3.46        6.03      1.09 o 
   4   8   4      716.86      744.94     15.98 o 
   5   8   4      977.28     1042.05     20.16 o 
   6   8   4      521.02      552.59     11.42 o 
  -4   9   4       78.84       76.03      4.49 o 
  -3   9   4      912.53      941.94     18.33 o 
  -2   9   4       44.18       46.96      2.63 o 
  -1   9   4      694.29      698.46     11.28 o 
   0   9   4      286.87      270.82      5.25 o 
   1   9   4     1590.49     1594.76     22.35 o 
   2   9   4      136.42      145.23      5.20 o 
   3   9   4      424.73      470.08     43.70 o 
 -13   1   5       96.57      109.70      2.93 o 
 -12   1   5      432.63      429.07      6.54 o 
 -11   1   5       74.33       78.21      3.62 o 
 -10   1   5       60.10       55.44      2.45 o 
  -9   1   5       41.21       41.14      2.26 o 
  -8   1   5      315.31      328.96      5.79 o 
  -7   1   5      327.45      336.29      6.65 o 
  -6   1   5      365.02      344.80      8.57 o 
  -5   1   5       74.23       80.67      3.59 o 
  -4   1   5       92.67       87.24      3.59 o 
  -3   1   5     1339.07     1571.28     19.45 o 
  -2   1   5      470.56      470.50      8.21 o 
  -1   1   5      816.67      795.76     12.31 o 
   0   1   5      308.18      357.60      6.33 o 
   1   1   5       76.26       94.39      3.14 o 
   2   1   5     3609.28     3691.35     37.94 o 
   3   1   5      212.65      202.29      4.97 o 
   4   1   5     1260.27     1262.42     15.79 o 
   5   1   5        7.26        8.38      1.43 o 
   6   1   5       43.92       50.57      2.52 o 
   7   1   5       88.85       99.85      2.96 o 
   8   1   5     1511.42     1508.82     16.76 o 
   9   1   5       18.73       24.61      1.66 o 
  10   1   5       82.25       82.94      4.38 o 
  11   1   5        4.96        7.81      1.06 o 
  12   1   5      125.12      122.91      3.19 o 
 -13   2   5      197.68      181.67      4.52 o 
 -12   2   5      144.20      143.95      4.63 o 
 -11   2   5       27.45       32.42      2.13 o 
 -10   2   5      405.60      470.91      7.85 o 
  -9   2   5     1058.88      972.08     12.75 o 
  -8   2   5      319.37      311.57      5.10 o 
  -7   2   5      513.65      502.34      7.60 o 
  -6   2   5      417.26      445.95      8.80 o 
  -5   2   5      315.16      282.42      6.09 o 
  -4   2   5      402.64      390.32      6.98 o 
  -3   2   5      582.49      617.55     10.15 o 
  -2   2   5     1530.95     1648.64     21.71 o 
  -1   2   5     2657.71     2521.02     30.66 o 
   0   2   5        0.70        8.54      1.22 o 
   1   2   5      403.06      379.27      6.47 o 
   2   2   5      549.01      604.38      9.62 o 
   3   2   5     1383.90     1215.66     16.24 o 
   4   2   5      271.92      252.86      5.66 o 
   5   2   5     1324.91     1310.53     17.12 o 
   6   2   5       34.39       45.59      2.80 o 
   7   2   5     3621.54     3447.82     43.67 o 
   8   2   5      121.03      121.13      3.13 o 
   9   2   5      867.30      883.51     11.56 o 
  10   2   5      171.79      181.22      4.40 o 
  11   2   5      844.27      808.61     11.01 o 
  12   2   5        9.79       12.38      1.29 o 
 -13   3   5      391.73      395.30     14.79 o 
 -12   3   5      549.71      549.73     11.01 o 
 -11   3   5       38.96       48.35      3.01 o 
 -10   3   5      960.98      923.55     13.29 o 
  -9   3   5     2965.28     2779.38     39.36 o 
  -8   3   5      684.27      670.59      9.85 o 
  -7   3   5     1461.51     1401.87     18.51 o 
  -6   3   5     1148.26     1058.94     14.37 o 
  -5   3   5      148.73      155.73      8.34 o 
  -4   3   5     5965.41     5972.76     68.07 o 
  -3   3   5      425.35      425.61      7.95 o 
  -2   3   5     2106.43     2038.37     28.12 o 
  -1   3   5      548.51      555.78      8.61 o 
   0   3   5     3784.99     3639.78     40.30 o 
   1   3   5      236.59      219.79      4.98 o 
   2   3   5     1736.22     1633.00     22.21 o 
   3   3   5      245.35      217.81      5.67 o 
   4   3   5     3960.57     3823.49     43.05 o 
   5   3   5       21.04       21.77      1.91 o 
   6   3   5      800.52      746.32     10.35 o 
   7   3   5      951.54      911.89     13.49 o 
   8   3   5      177.97      190.63      4.60 o 
   9   3   5       35.26       40.99      2.41 o 
  10   3   5     1026.36     1030.24     16.19 o 
  11   3   5       52.66       55.10      2.94 o 
  12   3   5      952.00      928.31     20.82 o 
 -12   4   5      433.39      417.56      9.04 o 
 -11   4   5      691.86      710.30     14.27 o 
 -10   4   5      568.27      576.04      9.36 o 
  -9   4   5     2187.23     2200.92     28.83 o 
  -8   4   5      347.92      347.22      7.41 o 
  -7   4   5     1208.59     1188.35     15.14 o 
  -6   4   5     1731.46     1652.70     18.11 o 
  -5   4   5     6127.86     5713.90     59.11 o 
  -4   4   5     1588.76     1562.21     19.83 o 
  -3   4   5     1141.97     1095.87     16.04 o 
  -2   4   5     1189.64     1133.00     18.74 o 
  -1   4   5     3289.18     3166.22     36.31 o 
   0   4   5      698.94      676.98     10.86 o 
   1   4   5     3580.53     3419.29     49.39 o 
   2   4   5      810.92      782.80     11.89 o 
   3   4   5     1247.90     1126.27     15.53 o 
   4   4   5        6.92       11.15      1.35 o 
   5   4   5     1388.59     1347.26     14.90 o 
   6   4   5      625.18      597.98      8.58 o 
   7   4   5     2631.05     2508.09     29.54 o 
   8   4   5       11.47       13.72      1.72 o 
   9   4   5     1487.53     1503.73     23.72 o 
  10   4   5      112.58      121.44      5.17 o 
  11   4   5      885.12      892.99     20.91 o 
 -11   5   5      447.39      425.75      9.27 o 
 -10   5   5      269.24      291.85      6.24 o 
  -9   5   5      423.31      468.89      8.05 o 
  -8   5   5     1703.60     1653.33     20.59 o 
  -7   5   5       42.00       49.11      2.49 o 
  -6   5   5      710.50      725.86      9.84 o 
  -5   5   5     1190.65     1148.84     14.05 o 
  -4   5   5      223.83      208.08      3.89 o 
  -3   5   5      867.81      810.34      9.65 o 
  -2   5   5     3023.75     2791.49     47.87 o 
  -1   5   5      504.31      491.51      6.99 o 
   0   5   5     2653.54     2468.40     23.04 o 
   1   5   5      685.31      593.56      7.69 o 
   2   5   5     2063.23     1996.72     21.52 o 
   3   5   5     3019.79     2940.11     29.92 o 
   4   5   5     4648.41     4497.17     43.94 o 
   5   5   5      394.65      397.49      6.16 o 
   6   5   5     1861.35     1826.05     20.80 o 
   7   5   5       95.80      112.28      4.31 o 
   8   5   5     2569.36     2470.54     45.52 o 
   9   5   5      266.87      268.91      6.74 o 
  10   5   5     1554.51     1504.62     26.45 o 
 -10   6   5      254.81      249.61      8.04 o 
  -9   6   5      378.37      416.93      7.01 o 
  -8   6   5      512.86      517.41      7.19 o 
  -7   6   5      636.64      629.15     11.52 o 
  -6   6   5     1191.52     1123.16     14.01 o 
  -5   6   5     1985.18     1903.67     26.20 o 
  -4   6   5       10.44       18.65      1.63 o 
  -3   6   5     2663.61     2467.47     34.24 o 
  -2   6   5      816.35      747.71     11.77 o 
  -1   6   5     1104.02     1081.97     12.83 o 
   0   6   5     1410.17     1411.06     15.86 o 
   1   6   5     2169.48     2116.74     23.59 o 
   2   6   5        8.26        9.61      1.30 o 
   3   6   5     3800.81     3750.21     37.04 o 
   4   6   5      204.63      233.90      4.42 o 
   5   6   5     1711.16     1659.19     17.71 o 
   6   6   5      270.19      254.16      5.03 o 
   7   6   5     2250.38     2266.58     30.07 o 
   8   6   5       51.59       60.35      5.58 o 
   9   6   5     1047.14     1023.73     22.36 o 
  -8   7   5      680.52      667.25     17.32 o 
  -7   7   5      334.02      339.46      6.03 o 
  -6   7   5      567.05      558.81      8.70 o 
  -5   7   5      313.20      320.91      5.76 o 
  -4   7   5      800.21      765.86     11.37 o 
  -3   7   5      900.31      884.07     12.77 o 
  -2   7   5     1626.59     1575.88     24.61 o 
  -1   7   5       90.65       97.28      3.55 o 
   0   7   5     1530.81     1474.41     16.90 o 
   1   7   5       88.45      107.00      3.28 o 
   2   7   5      947.24      919.56     12.14 o 
   3   7   5      314.58      309.66      5.52 o 
   4   7   5      650.97      671.10     10.81 o 
   5   7   5       34.46       45.50      3.77 o 
   6   7   5     1109.88     1144.57     23.43 o 
   7   7   5      397.42      422.47     12.25 o 
  -6   8   5      197.06      203.07      8.02 o 
  -5   8   5      270.48      288.64      6.45 o 
  -4   8   5      607.37      589.98     12.07 o 
  -3   8   5      323.89      321.51      7.08 o 
  -2   8   5      118.71      117.23      3.65 o 
  -1   8   5      139.55      150.85      3.91 o 
   0   8   5      380.13      379.01      7.22 o 
   1   8   5      648.82      628.79     10.20 o 
   2   8   5      688.24      681.73     10.43 o 
   3   8   5      179.90      185.58      4.05 o 
   4   8   5      473.40      492.83     14.62 o 
   5   8   5      481.90      521.37     12.89 o 
 -13   0   6      431.63      391.55     13.68 o 
 -12   0   6       87.02       74.05      4.18 o 
 -11   0   6     1303.17     1313.55     24.54 o 
 -10   0   6       13.87       14.30      3.14 o 
  -9   0   6      850.77      933.70     16.88 o 
  -8   0   6      656.43      564.62     13.80 o 
  -7   0   6     3687.98     3481.92     81.32 o 
  -6   0   6     1164.72     1154.85     23.63 o 
  -5   0   6     1915.57     1927.79     36.46 o 
  -4   0   6       18.30       20.25      4.07 o 
  -3   0   6     4374.61     4167.67    111.97 o 
  -2   0   6     1032.64     1080.17     23.43 o 
  -1   0   6     8491.51     8302.55    175.12 o 
   0   0   6      612.45      580.37     19.73 o 
   1   0   6     3168.56     2983.57     59.93 o 
   2   0   6      794.73      716.54     16.98 o 
   3   0   6     5937.06     5963.03     88.54 o 
   4   0   6       10.04        7.43      2.53 o 
   5   0   6     3709.01     3358.00     54.94 o 
   6   0   6      913.86      967.35     14.31 o 
   7   0   6     3370.34     3386.14     40.84 o 
   8   0   6     3005.60     2989.61     39.60 o 
   9   0   6     4403.27     4361.70     59.72 o 
  10   0   6      405.31      401.64      9.42 o 
  11   0   6      792.26      806.38     13.85 o 
  12   0   6      430.63      424.07     10.74 o 
 -13   1   6       28.42       32.99      2.16 o 
 -12   1   6     1000.03     1021.04     14.89 o 
 -11   1   6        6.87       12.83      1.38 o 
 -10   1   6     2466.24     2428.47     30.08 o 
  -9   1   6      370.57      355.39      6.20 o 
  -8   1   6     1398.45     1287.20     17.81 o 
  -7   1   6       13.26       23.99      2.18 o 
  -6   1   6     5369.23     5112.61     55.17 o 
  -5   1   6      541.49      527.61      9.44 o 
  -4   1   6     1587.57     1494.87     28.96 o 
  -3   1   6      927.99      902.19     18.24 o 
  -2   1   6     3097.20     2869.95     46.60 o 
  -1   1   6     1217.87     1195.25     19.98 o 
   0   1   6     2942.05     2817.10     36.60 o 
   1   1   6      148.07      150.97      4.57 o 
   2   1   6     4742.69     4452.55     49.70 o 
   3   1   6     2723.78     2773.56     34.48 o 
   4   1   6     2825.78     2671.82     28.68 o 
   5   1   6      494.70      488.17      7.10 o 
   6   1   6     3301.70     3191.81     34.28 o 
   7   1   6      562.86      574.50      7.71 o 
   8   1   6     1103.19     1094.25     14.58 o 
   9   1   6       52.17       64.05      2.34 o 
  10   1   6     1486.84     1464.08     19.86 o 
  11   1   6      573.83      575.87      8.14 o 
  12   1   6      694.86      680.51     12.89 o 
 -12   2   6        7.11       10.96      1.32 o 
 -11   2   6      688.68      697.61     12.70 o 
 -10   2   6       15.34       18.90      1.93 o 
  -9   2   6     1939.30     1888.56     24.44 o 
  -8   2   6       30.54       22.82      1.68 o 
  -7   2   6      761.07      726.98      9.39 o 
  -6   2   6      192.67      185.73      4.44 o 
  -5   2   6     2643.79     2554.79     31.93 o 
  -4   2   6        9.48       12.04      4.07 o 
  -3   2   6     6742.36     6566.69    103.07 o 
  -2   2   6        3.90        7.50      1.79 o 
  -1   2   6     1591.45     1511.63     21.73 o 
   0   2   6      583.23      584.00      9.45 o 
   1   2   6     2947.93     2733.40     30.78 o 
   2   2   6      118.48      110.76      4.00 o 
   3   2   6     1680.95     1620.03     19.07 o 
   4   2   6     1247.05     1227.80     14.94 o 
   5   2   6     1151.05     1086.79     12.02 o 
   6   2   6      407.99      399.50      6.38 o 
   7   2   6      884.92      838.58     12.32 o 
   8   2   6      213.89      222.30      4.34 o 
   9   2   6      319.38      341.59      6.63 o 
  10   2   6     1117.21     1090.61     14.07 o 
  11   2   6      773.36      799.61     11.70 o 
 -12   3   6      317.48      319.70      9.13 o 
 -11   3   6        2.93        5.58      1.18 o 
 -10   3   6      371.90      380.05      7.45 o 
  -9   3   6       16.70       19.03      1.99 o 
  -8   3   6     1128.36     1143.99     14.87 o 
  -7   3   6      146.77      159.64      4.16 o 
  -6   3   6     1050.44     1008.73     12.42 o 
  -5   3   6       50.83       51.00      2.49 o 
  -4   3   6     1099.40     1033.92     13.46 o 
  -3   3   6      350.74      338.59      6.90 o 
  -2   3   6     1585.55     1499.45     22.69 o 
  -1   3   6        0.32        8.63      2.19 o 
   0   3   6     2574.12     2460.92     31.13 o 
   1   3   6      661.07      646.00     10.81 o 
   2   3   6     1350.93     1299.73     16.76 o 
   3   3   6        5.01        8.87      1.32 o 
   4   3   6      604.41      584.21      8.47 o 
   5   3   6       95.11      100.90      3.32 o 
   6   3   6     1794.69     1711.39     19.97 o 
   7   3   6      712.06      691.07     10.27 o 
   8   3   6      522.02      512.09      7.50 o 
   9   3   6      252.53      249.78      6.19 o 
  10   3   6      290.09      299.96      6.22 o 
  11   3   6      127.58      131.75      5.21 o 
 -11   4   6      211.59      208.04      4.12 o 
 -10   4   6        2.00        2.57      1.05 o 
  -9   4   6      334.22      325.65      6.85 o 
  -8   4   6      375.45      381.78      6.43 o 
  -7   4   6      901.06      883.93     12.03 o 
  -6   4   6       79.94       84.93      3.07 o 
  -5   4   6      223.07      197.92      5.37 o 
  -4   4   6      156.59      152.14      3.63 o 
  -3   4   6       27.84       43.19      2.56 o 
  -2   4   6      879.79      826.58     10.11 o 
  -1   4   6      198.13      171.84      4.95 o 
   0   4   6      112.75      100.56      2.87 o 
   1   4   6      221.34      232.85      4.98 o 
   2   4   6       21.41       29.12      1.81 o 
   3   4   6     1006.57      976.34     11.62 o 
   4   4   6       88.07       97.61      2.99 o 
   5   4   6      109.69      117.98      3.33 o 
   6   4   6        0.66        2.77      1.22 o 
   7   4   6      386.60      359.34      7.32 o 
   8   4   6       64.73       52.67      3.35 o 
   9   4   6      760.06      701.51     20.75 o 
  10   4   6        4.15        5.96      2.87 o 
 -10   5   6        1.41        5.15      1.19 o 
  -9   5   6      115.41      121.26      3.20 o 
  -8   5   6       58.02       64.88      2.69 o 
  -7   5   6      258.60      253.25      5.57 o 
  -6   5   6        6.45       10.61      1.35 o 
  -5   5   6       12.53       16.39      1.49 o 
  -4   5   6      223.67      221.43      4.29 o 
  -3   5   6        3.26        6.27      1.50 o 
  -2   5   6      193.77      176.24      5.16 o 
  -1   5   6      182.37      175.44      4.60 o 
   0   5   6      106.36      116.64      3.11 o 
   1   5   6       41.39       43.02      2.37 o 
   2   5   6        4.82        7.48      1.30 o 
   3   5   6       70.20       93.67      3.63 o 
   4   5   6      656.72      623.39      8.41 o 
   5   5   6      257.33      234.65      4.31 o 
   6   5   6       25.33       26.94      1.84 o 
   7   5   6        0.16        1.72      1.19 o 
   8   5   6      246.01      221.15      5.24 o 
   9   5   6       41.06       37.24      5.63 o 
  -9   6   6       30.39       34.39      3.42 o 
  -8   6   6      485.53      460.24      7.73 o 
  -7   6   6       52.09       60.01      3.15 o 
  -6   6   6      140.42      139.54      3.84 o 
  -5   6   6        3.31       10.09      1.71 o 
  -4   6   6      168.14      166.09      4.15 o 
  -3   6   6      177.83      177.83      4.45 o 
  -2   6   6      385.12      367.67      7.41 o 
  -1   6   6        4.77        6.38      1.88 o 
   0   6   6       33.70       47.48      2.54 o 
   1   6   6       22.97       21.13      1.81 o 
   2   6   6       17.48       24.47      1.99 o 
   3   6   6       11.90       21.79      1.56 o 
   4   6   6        4.59        5.95      1.06 o 
   5   6   6       93.92       88.94      2.98 o 
   6   6   6      127.39      140.88      4.22 o 
   7   6   6       11.40       12.16      1.54 o 
   8   6   6      194.21      187.31      4.38 o 
  -7   7   6       20.35       21.25      1.31 o 
  -6   7   6      510.78      518.98     12.37 o 
  -5   7   6      354.14      353.38      6.26 o 
  -4   7   6        1.93        2.02      1.23 o 
  -3   7   6       29.09       36.17      2.56 o 
  -2   7   6      511.02      481.23      8.88 o 
  -1   7   6      105.99      111.40      3.87 o 
   0   7   6      217.21      228.75      5.20 o 
   1   7   6      533.82      474.51      7.81 o 
   2   7   6      375.82      366.19      6.34 o 
   3   7   6      724.88      698.37     10.89 o 
   4   7   6      788.49      773.74     10.98 o 
   5   7   6        1.52        1.22      1.15 o 
   6   7   6      789.14      805.44     20.85 o 
  -4   8   6      145.58      159.32      4.46 o 
  -3   8   6      798.25      809.61     12.69 o 
  -2   8   6      678.14      622.63      9.61 o 
  -1   8   6      612.80      604.11     11.48 o 
   0   8   6      116.37      134.66      3.97 o 
   1   8   6      583.73      591.08      8.98 o 
   2   8   6      130.54      133.68      3.23 o 
   3   8   6      404.60      418.96      7.29 o 
 -12   1   7        2.81        7.39      1.07 o 
 -11   1   7       16.66       19.29      1.64 o 
 -10   1   7        1.27        2.89      1.31 o 
  -9   1   7      378.13      353.97      7.60 o 
  -8   1   7      191.73      195.23      5.88 o 
  -7   1   7     1225.48     1142.39     16.27 o 
  -6   1   7        1.42        3.15      1.47 o 
  -5   1   7       29.44       23.70      1.90 o 
  -4   1   7        2.61        9.07      1.40 o 
  -3   1   7      884.10      891.32     12.57 o 
  -2   1   7       10.16       15.31      2.04 o 
  -1   1   7      522.36      512.00     10.07 o 
   0   1   7        2.32        8.86      3.35 o 
   1   1   7      260.25      262.94      6.13 o 
   2   1   7       12.52       17.21      1.62 o 
   3   1   7       13.87       13.89      1.46 o 
   4   1   7       23.30       17.27      1.68 o 
   5   1   7      198.14      201.79      4.66 o 
   6   1   7        0.56        5.18      1.28 o 
   7   1   7      184.57      190.29      3.57 o 
   8   1   7      614.54      617.98      8.12 o 
   9   1   7        0.82        6.65      1.14 o 
  10   1   7      131.50      133.84      4.02 o 
 -11   2   7      126.19      125.35      3.40 o 
 -10   2   7      699.27      705.03     11.30 o 
  -9   2   7        1.41        2.70      1.33 o 
  -8   2   7       27.79       43.55      2.53 o 
  -7   2   7      315.08      333.25      5.93 o 
  -6   2   7      604.65      597.28      9.42 o 
  -5   2   7       60.33       44.26      2.52 o 
  -4   2   7     2322.24     2276.04     30.56 o 
  -3   2   7      325.17      329.86      6.47 o 
  -2   2   7     1891.72     1824.12     21.88 o 
  -1   2   7      240.81      213.94      4.05 o 
   0   2   7     1155.72     1124.91     16.87 o 
   1   2   7      169.19      197.54      4.18 o 
   2   2   7     2107.48     2021.32     19.63 o 
   3   2   7        9.53        9.26      1.25 o 
   4   2   7      648.88      657.52      8.05 o 
   5   2   7      285.90      284.66      5.10 o 
   6   2   7      847.54      800.67     10.21 o 
   7   2   7        4.41       10.95      2.67 o 
   8   2   7      470.93      490.39      6.67 o 
   9   2   7      115.52      110.07      3.05 o 
  10   2   7      793.04      775.71     11.34 o 
 -11   3   7      432.26      452.97      7.29 o 
 -10   3   7      138.01      153.36      3.94 o 
  -9   3   7      332.63      341.64     10.43 o 
  -8   3   7      260.97      261.53      5.25 o 
  -7   3   7     1747.33     1758.75     20.18 o 
  -6   3   7        5.25        7.08      1.26 o 
  -5   3   7      631.75      604.64     10.38 o 
  -4   3   7     1386.77     1310.00     19.28 o 
  -3   3   7      318.87      309.71     10.22 o 
  -2   3   7       15.82       22.11      1.99 o 
  -1   3   7      431.23      387.99      8.55 o 
   0   3   7      105.20       96.41      3.56 o 
   1   3   7     2250.65     2099.28     22.09 o 
   2   3   7      130.58      131.56      3.83 o 
   3   3   7     1808.18     1761.83     18.44 o 
   4   3   7        2.68        8.77      1.88 o 
   5   3   7     2703.58     2654.07     30.79 o 
   6   3   7        5.50        7.98      1.67 o 
   7   3   7      826.67      811.58     11.97 o 
   8   3   7       18.44       17.80      2.14 o 
   9   3   7     1468.59     1471.66     30.76 o 
  10   3   7        1.97        4.41      2.21 o 
 -10   4   7      723.52      757.80     11.21 o 
  -9   4   7      135.85      146.87      5.79 o 
  -8   4   7      401.96      402.24      6.77 o 
  -7   4   7      269.71      254.58      5.40 o 
  -6   4   7     1074.18     1054.04     14.26 o 
  -5   4   7       12.28       21.04      1.72 o 
  -4   4   7      777.45      747.26     13.30 o 
  -3   4   7      159.06      154.42      5.23 o 
  -2   4   7     2473.51     2380.98     30.33 o 
  -1   4   7      349.56      350.07      7.21 o 
   0   4   7     1963.40     1883.56     24.43 o 
   1   4   7      117.12      111.43      3.35 o 
   2   4   7     1090.26     1135.43     13.83 o 
   3   4   7        8.68       14.17      1.58 o 
   4   4   7     1051.59     1067.46     13.35 o 
   5   4   7      241.12      249.57      6.36 o 
   6   4   7     2153.67     2094.38     25.85 o 
   7   4   7      100.01       91.75      2.93 o 
   8   4   7     1092.83     1058.05     18.21 o 
   9   4   7        0.18       15.67      3.53 o 
  -9   5   7      762.77      752.21     12.64 o 
  -8   5   7      628.71      671.69     17.20 o 
  -7   5   7     1214.61     1233.33     17.04 o 
  -6   5   7     1102.73     1080.64     16.16 o 
  -5   5   7      817.58      801.49     12.77 o 
  -4   5   7      419.07      399.50      8.32 o 
  -3   5   7     3808.22     3569.01     59.67 o 
  -2   5   7       80.55       86.16      3.61 o 
  -1   5   7     1406.98     1375.86     20.60 o 
   0   5   7      410.68      417.79      8.90 o 
   1   5   7     1911.88     1868.54     19.30 o 
   2   5   7       12.80       30.34      1.89 o 
   3   5   7     3164.38     3108.01     31.13 o 
   4   5   7        4.43       13.68      1.31 o 
   5   5   7     1252.55     1261.58     15.75 o 
   6   5   7       11.57       19.04      2.40 o 
   7   5   7     1478.27     1529.33     41.51 o 
   8   5   7      272.98      272.20      6.51 o 
  -7   6   7      166.43      166.75      5.29 o 
  -6   6   7     1976.88     1914.09     26.43 o 
  -5   6   7       57.29       69.56      3.39 o 
  -4   6   7     1055.01     1079.02     15.72 o 
  -3   6   7      307.70      291.09      7.69 o 
  -2   6   7     1139.60     1139.73     22.73 o 
  -1   6   7      222.00      238.47      5.97 o 
   0   6   7     1982.50     1929.78     26.05 o 
   1   6   7      125.36      129.90      3.81 o 
   2   6   7     1425.65     1433.16     16.73 o 
   3   6   7      581.21      585.69      8.90 o 
   4   6   7      653.54      694.48      9.71 o 
   5   6   7      278.01      267.89      5.38 o 
   6   6   7     1186.02     1187.75     29.80 o 
  -5   7   7      624.92      664.73     18.92 o 
  -4   7   7      630.77      680.15     14.14 o 
  -3   7   7      705.62      735.64     13.20 o 
  -2   7   7      448.80      458.71      8.18 o 
  -1   7   7      685.81      732.07     11.47 o 
   0   7   7      144.10      139.51      3.84 o 
   1   7   7      672.65      711.13     10.60 o 
   2   7   7      480.87      455.34      7.37 o 
   3   7   7      977.06     1009.67     14.89 o 
   4   7   7      161.54      159.78      7.23 o 
 -11   0   8       15.16       13.68      2.87 o 
 -10   0   8      987.14     1044.18     23.96 o 
  -9   0   8      331.96      355.57     16.55 o 
  -8   0   8     2779.52     2762.45     84.98 o 
  -7   0   8       72.70       82.76      6.24 o 
  -6   0   8      444.00      460.14     14.80 o 
  -5   0   8      162.26      177.53      5.55 o 
  -4   0   8     4019.75     3932.70     56.98 o 
  -3   0   8     3435.66     3488.55     57.75 o 
  -2   0   8     6190.52     5959.96     94.99 o 
  -1   0   8      485.86      507.41     10.73 o 
   0   0   8     2048.96     1980.91     58.27 o 
   1   0   8     1016.57      975.05     26.81 o 
   2   0   8     1917.54     1970.41     33.94 o 
   3   0   8      495.42      518.35     14.35 o 
   4   0   8     2250.64     2211.89     43.34 o 
   5   0   8     1235.96     1293.61     23.54 o 
   6   0   8      568.65      567.50     12.09 o 
   7   0   8      293.66      317.78      7.01 o 
   8   0   8      830.97      840.94     16.59 o 
   9   0   8      221.18      228.54      5.93 o 
 -10   1   8       67.71       76.14      2.51 o 
  -9   1   8      605.64      650.44     13.48 o 
  -8   1   8       71.17       67.12      3.84 o 
  -7   1   8     2170.52     2190.92     30.29 o 
  -6   1   8      466.16      485.94      9.16 o 
  -5   1   8     1924.21     1961.99     25.12 o 
  -4   1   8      528.45      514.26      8.02 o 
  -3   1   8     1068.44     1040.53     14.47 o 
  -2   1   8       48.81       45.86      2.50 o 
  -1   1   8     2003.34     1960.94     22.89 o 
   0   1   8      466.09      438.64      6.76 o 
   1   1   8     1854.86     1804.09     23.76 o 
   2   1   8      891.73      913.24     11.77 o 
   3   1   8     1601.73     1564.72     19.77 o 
   4   1   8      267.03      252.15      5.20 o 
   5   1   8     1080.84     1058.59     12.16 o 
   6   1   8      865.61      898.13     11.39 o 
   7   1   8     1050.28     1067.07     12.68 o 
   8   1   8      512.58      535.07      7.79 o 
   9   1   8     1195.44     1197.81     20.92 o 
 -10   2   8      806.42      827.62     10.99 o 
  -9   2   8        1.55        6.22      1.17 o 
  -8   2   8      410.92      434.59      7.56 o 
  -7   2   8      438.60      427.26      8.43 o 
  -6   2   8      527.31      518.05      8.72 o 
  -5   2   8       66.40       74.77      3.23 o 
  -4   2   8     1447.61     1460.94     28.98 o 
  -3   2   8      230.58      216.41      5.22 o 
  -2   2   8       38.75       39.98      2.24 o 
  -1   2   8      858.81      868.14     13.29 o 
   0   2   8     1902.14     1783.41     21.81 o 
   1   2   8      189.50      185.01      4.61 o 
   2   2   8     1197.75     1153.36     13.31 o 
   3   2   8      271.18      281.28      4.87 o 
   4   2   8     1331.71     1336.13     15.97 o 
   5   2   8      309.25      302.84      5.51 o 
   6   2   8     1171.88     1149.65     13.68 o 
   7   2   8      148.05      161.10      3.81 o 
   8   2   8      852.42      858.68     12.63 o 
   9   2   8     1364.18     1352.34     28.46 o 
  -9   3   8      710.13      714.78     12.42 o 
  -8   3   8        0.67        2.21      1.25 o 
  -7   3   8      263.40      280.45      5.02 o 
  -6   3   8       64.14       67.64      2.81 o 
  -5   3   8      699.06      699.93     11.36 o 
  -4   3   8        5.64       15.14      3.10 o 
  -3   3   8      852.71      804.17     12.89 o 
  -2   3   8      528.91      486.94     11.26 o 
  -1   3   8     1003.62      958.99     14.49 o 
   0   3   8      345.56      338.21      6.65 o 
   1   3   8      340.69      354.11      6.75 o 
   2   3   8       43.00       42.90      2.13 o 
   3   3   8      302.94      309.88      5.08 o 
   4   3   8      799.32      800.42     10.68 o 
   5   3   8     1280.27     1275.91     16.53 o 
   6   3   8      380.20      370.47      6.23 o 
   7   3   8      206.66      209.85      6.45 o 
   8   3   8      125.18      155.82      9.05 o 
  -9   4   8       20.73       20.14      1.81 o 
  -8   4   8      122.02      112.77      4.34 o 
  -7   4   8       71.33       71.75      2.47 o 
  -6   4   8      372.67      360.16      8.20 o 
  -5   4   8       56.16       54.54      6.29 o 
  -4   4   8       97.09      102.85     10.37 o 
  -3   4   8        8.94       14.23      2.82 o 
  -2   4   8      572.39      565.13     18.16 o 
  -1   4   8      338.37      333.76     10.09 o 
   0   4   8      302.76      290.93      5.60 o 
   1   4   8       31.59       31.51      2.12 o 
   2   4   8      693.18      662.59      9.26 o 
   3   4   8      124.26      119.70      3.15 o 
   4   4   8       98.70       95.80      3.09 o 
   5   4   8       13.26       18.76      1.71 o 
   6   4   8      140.73      151.89      3.63 o 
   7   4   8       28.20       25.78      2.25 o 
  -7   5   8      158.08      163.90      4.39 o 
  -6   5   8      306.55      303.80      6.78 o 
  -5   5   8        1.14        4.79      1.64 o 
  -4   5   8       31.41       25.40      2.60 o 
  -3   5   8      391.98      391.56     11.12 o 
  -2   5   8        6.06        3.46      1.86 o 
  -1   5   8      161.87      158.66      5.57 o 
   0   5   8       28.01       26.85      2.20 o 
   1   5   8       73.57       64.73      3.32 o 
   2   5   8       58.41       54.94      3.14 o 
   3   5   8      188.13      187.43      3.90 o 
   4   5   8      385.95      338.80      6.14 o 
   5   5   8       14.17       17.06      1.68 o 
   6   5   8       13.72       16.26      1.69 o 
  -5   6   8        0.80        2.32      1.33 o 
  -4   6   8        4.02        6.01      2.46 o 
  -3   6   8      511.45      531.46     16.85 o 
  -2   6   8       25.51       31.51      2.84 o 
  -1   6   8       35.05       49.63      2.59 o 
   0   6   8      172.22      177.35      5.81 o 
   1   6   8      216.69      215.68      5.14 o 
   2   6   8        6.61        9.62      1.38 o 
   3   6   8      104.09      106.86      3.61 o 
   4   6   8       18.33       17.50      1.95 o 
  -9   1   9        2.56        4.46      1.00 o 
  -8   1   9       38.95       48.97      2.20 o 
  -7   1   9        1.94        4.02      1.20 o 
  -6   1   9        7.12        8.63      1.42 o 
  -5   1   9       39.95       39.39      2.18 o 
  -4   1   9      273.16      287.40      6.13 o 
  -3   1   9       77.54       82.70      2.89 o 
  -2   1   9       27.68       28.50      2.61 o 
  -1   1   9      706.41      705.83     10.08 o 
   0   1   9      116.64      113.10      3.79 o 
   1   1   9       34.59       38.30      3.31 o 
   2   1   9      457.78      442.89      9.82 o 
   3   1   9       11.42       18.68      4.94 o 
   4   1   9      415.53      431.08      8.12 o 
   5   1   9        1.49        4.29      1.97 o 
   6   1   9       10.14       16.57      1.52 o 
   7   1   9        6.27        7.32      1.06 o 
  -8   2   9       18.58       14.86      1.36 o 
  -7   2   9      663.03      704.00     13.34 o 
  -6   2   9      179.87      192.01      4.41 o 
  -5   2   9      352.93      359.63      6.40 o 
  -4   2   9        6.43       11.20      2.71 o 
  -3   2   9       97.25      106.56      4.87 o 
  -2   2   9       15.29       17.38      1.68 o 
  -1   2   9     1924.82     1976.08     26.67 o 
   0   2   9      160.25      163.43      4.29 o 
   1   2   9      377.42      421.54      7.43 o 
   2   2   9        0.13        6.87      2.23 o 
   3   2   9      156.63      181.19      4.41 o 
   4   2   9       20.09       25.46      2.76 o 
   5   2   9      329.45      373.59      8.00 o 
   6   2   9       12.55       14.92      1.80 o 
   7   2   9      507.29      515.70     10.48 o 
  -8   3   9      543.55      581.80     21.19 o 
  -7   3   9        0.21        4.54      3.75 o 
  -6   3   9      765.48      804.50     30.02 o 
  -5   3   9      135.61      136.50      5.21 o 
  -4   3   9     1577.89     1598.19     29.81 o 
  -3   3   9       10.01        9.99      2.17 o 
  -2   3   9      588.36      585.28     11.10 o 
  -1   3   9        9.72       10.79      1.55 o 
   0   3   9     1073.15     1116.21     16.55 o 
   1   3   9       98.14      106.37      3.59 o 
   2   3   9      918.07      953.53     14.07 o 
   3   3   9       56.09       58.88      4.09 o 
   4   3   9      932.79      972.24     14.31 o 
   5   3   9       59.68       56.78      2.38 o 
   6   3   9      323.79      346.99      6.78 o 
  -6   4   9       34.60       36.42      4.86 o 
  -5   4   9     1052.09     1061.38     24.76 o 
  -4   4   9        7.24       10.15      2.17 o 
  -3   4   9      710.45      785.83     19.96 o 
  -2   4   9       33.01       35.88      3.67 o 
  -1   4   9     1950.53     1936.99     42.29 o 
   0   4   9       96.96      100.84      4.10 o 
   1   4   9     1242.79     1292.58     19.59 o 
   2   4   9       86.33       93.16      3.59 o 
   3   4   9     1632.57     1567.66     22.11 o 
   4   4   9       26.58       27.04      1.77 o 
   5   4   9     1746.53     1693.50     22.74 o 
  -5   5   9       20.95       21.85      3.09 o 
  -3   5   9      103.15      120.04      7.61 o 
  -2   5   9      847.04      884.54     20.98 o 
  -1   5   9      273.29      284.95      8.95 o 
   0   5   9      865.86      881.05     17.26 o 
   1   5   9        0.13        3.72      1.15 o 
   2   5   9     1156.67     1200.84     19.60 o 
   3   5   9        6.46        9.16      1.52 o 
  -6   0  10      135.04      152.51      8.61 o 
  -5   0  10     1227.46     1265.58     38.40 o 
  -4   0  10      518.16      524.73     13.13 o 
  -3   0  10      528.28      535.90     13.07 o 
  -2   0  10       68.72       71.51      4.52 o 
  -1   0  10       57.41       59.31      4.60 o 
   0   0  10      403.79      408.38     10.09 o 
   1   0  10      653.78      679.60     14.49 o 
   2   0  10      776.04      807.69     16.44 o 
   3   0  10      607.11      597.73     15.79 o 
   4   0  10      113.60      128.95      5.77 o 
   5   0  10      427.66      435.47     13.24 o 
  -6   1  10      548.56      597.77     14.51 o 
  -5   1  10      404.27      435.69     11.94 o 
  -4   1  10      292.49      301.34      7.50 o 
  -3   1  10       39.43       45.27      3.08 o 
  -2   1  10     2057.18     2104.49     30.30 o 
  -1   1  10      614.77      650.95     10.58 o 
   0   1  10      880.30      881.11     12.40 o 
   1   1  10      103.62      116.34      3.47 o 
   2   1  10      748.96      747.60     13.57 o 
   3   1  10      424.70      443.21      7.98 o 
   4   1  10      459.20      480.86      7.49 o 
   5   1  10      736.78      763.30     29.02 o 
  -6   2  10        6.75        8.65      1.95 o 
  -5   2  10      845.61      887.54     16.18 o 
  -4   2  10       60.70       62.86      5.40 o 
  -3   2  10      530.44      550.36      9.87 o 
  -2   2  10      715.49      756.48     12.69 o 
  -1   2  10     1171.44     1193.94     16.65 o 
   0   2  10      263.37      275.77      5.93 o 
   1   2  10      967.19      976.46     14.42 o 
   2   2  10      532.19      568.09      9.36 o 
   3   2  10      438.44      457.69      8.03 o 
   4   2  10      507.35      533.24      8.63 o 
  -4   3  10      310.59      319.59     12.80 o 
  -3   3  10      169.72      174.07      6.22 o 
  -2   3  10      318.73      339.87     15.45 o 
  -1   3  10      107.74      108.50      5.54 o 
   0   3  10      242.90      244.11     12.14 o 
   1   3  10      121.42      137.80      6.16 o 
   2   3  10      420.79      407.78      7.84 o 
   3   3  10      100.42      120.32      3.88 o 
   0   4  10        3.32        8.17      2.65 o 
                                                 
